# Supplementary material for: (E)-2-[2-(4-Fluoro­benzyl­idene)hydrazinocarbon­yl]-N-isopropyl­benzamide
Source: Acta Crystallogr Sect E Struct Rep Online. 2009 Jun 17;65(Pt 7):o1599. doi: 10.1107/S1600536809022181 (PMC2969323; doi:10.1107/S1600536809022181)
Supplement: Supplementary file 1 [file e-65-o1599-sup1.cif]

##############################################################################
###                                                                        ###
###        Electronic paper (Acta Crystallographica Section E)             ###
###                                                                        ###
##############################################################################
#                                                                            #
# This CIF contains the data in a paper accepted for publication in Acta     #
# Crystallographica Section E. It conforms to the requirements of Notes      #
# for Authors for Section E, and has been peer reviewed under the auspices   #
# of the IUCr Commission on Journals.                                        #
#                                                                            #
# Full details of the Crystallographic Information File format               #
# are given in the paper "The Crystallographic Information File (CIF):       #
# a New Standard Archive File for Crystallography" by S. R. Hall, F. H.      #
# Allen and I. D. Brown [Acta Cryst. (1991), A47, 655-685].                  #
#                                                                            #
# The current version of the core CIF dictionary is obtainable from          #
# ftp://ftp.iucr.org/pub/cif_core.dic. The current version number is 2.4.    #
#                                                                            #
# Software is freely available for graphical display of the structure(s) in  #
# this CIF.  For information consult the CIF home page http://www.iucr.org/  #
# cif/home.html                                                              #
#                                                                            #
# This file may be used for bona fide research purposes within the           #
# scientific community so long as proper attribution is given to the journal # 
# article from which it was obtained.                                        #
#                                                                            #
##############################################################################
                                             
data_I
_audit_creation_method     SHELXL-97
_chemical_name_systematic
;
(<i>E</i>)-2-[2-(4-Fluorobenzylidene)hydrazinocarbonyl]-<i>N</i>-
isopropylbenzamide
;
_chemical_name_common     ?
_chemical_formula_moiety     'C18 H18 F N3 O2'
_chemical_formula_sum     'C18 H18 F N3 O2'
_chemical_formula_iupac     'C18 H18 F N3 O2'
_chemical_formula_weight     327.35
_chemical_melting_point     ?
_symmetry_cell_setting     monoclinic
_symmetry_space_group_name_H-M     'P 21/n'
_symmetry_space_group_name_Hall     '-P 2yn'
loop_
    _symmetry_equiv_pos_as_xyz
    'x, y, z'
    '-x+1/2, y+1/2, -z+1/2'
    '-x, -y, -z'
    'x-1/2, -y-1/2, z-1/2'
_cell_length_a     13.316(3)
_cell_length_b     8.8904(18)
_cell_length_c     14.102(3)
_cell_angle_alpha     90.00
_cell_angle_beta     91.10(3)
_cell_angle_gamma     90.00
_cell_volume     1669.2(6)
_cell_formula_units_Z     4
_cell_measurement_reflns_used     15335
_cell_measurement_theta_min     2.1
_cell_measurement_theta_max     27.5
_cell_measurement_temperature     123(2)
_exptl_crystal_description     block
_exptl_crystal_colour     colourless
_exptl_crystal_size_max     0.30
_exptl_crystal_size_mid     0.30
_exptl_crystal_size_min     0.30
_exptl_crystal_density_diffrn     1.303
_exptl_crystal_density_meas     ?
_exptl_crystal_density_method     'not measured'
_exptl_crystal_F_000     688
_exptl_absorpt_coefficient_mu     0.094
_exptl_absorpt_correction_type     multi-scan
_exptl_absorpt_process_details     '(ABSCOR; Higashi,1995)'
_exptl_absorpt_correction_T_min     0.944
_exptl_absorpt_correction_T_max     0.972
_exptl_special_details
;
;
_diffrn_ambient_temperature     123(2)
_diffrn_radiation_type     MoK\a
_diffrn_radiation_wavelength     0.71073
_diffrn_radiation_source     'fine-focus sealed tube'
_diffrn_radiation_monochromator     graphite
_diffrn_measurement_device_type     'Rigaku R-AXIS RAPID IP'
_diffrn_measurement_method     \W
_diffrn_detector_area_resol_mean     10.00
_diffrn_reflns_number     15335
_diffrn_reflns_av_R_equivalents     0.046
_diffrn_reflns_av_sigmaI/netI     0.080
_diffrn_reflns_theta_min     2.1
_diffrn_reflns_theta_max     27.5
_diffrn_reflns_theta_full     27.5
_diffrn_measured_fraction_theta_max     0.999
_diffrn_measured_fraction_theta_full     0.999
_diffrn_reflns_limit_h_min     -17
_diffrn_reflns_limit_h_max     17
_diffrn_reflns_limit_k_min     -11
_diffrn_reflns_limit_k_max     11
_diffrn_reflns_limit_l_min     -18
_diffrn_reflns_limit_l_max     18
_diffrn_standards_number     0
_diffrn_standards_interval_count     0
_diffrn_standards_interval_time     0
_diffrn_standards_decay_%     0
_refine_special_details
;
Refinement of <i>F</i>^2^ against ALL reflections. The weighted <i>R</i>-factor
<i>wR</i> and goodness of fit <i>S</i> are based on <i>F</i>^2^, conventional
<i>R</i>-factors <i>R</i> are based on <i>F</i>, with <i>F</i> set to zero for
negative <i>F</i>^2^. The threshold expression of <i>F</i>^2^ >
\s(<i>F</i>^2^) is used only for calculating <i>R</i>-factors(gt) <i>etc</i>.
and is not relevant to the choice of reflections for refinement.
<i>R</i>-factors based on <i>F</i>^2^ are statistically about twice as large
as those based on <i>F</i>, and <i>R</i>- factors based on ALL data will be
even larger.
;
_reflns_number_total     3833
_reflns_number_gt     2302
_reflns_threshold_expression     I>2\s(I)
_refine_ls_structure_factor_coef     Fsqd
_refine_ls_matrix_type     full
_refine_ls_R_factor_all     0.067
_refine_ls_R_factor_gt     0.039
_refine_ls_wR_factor_gt     0.067
_refine_ls_wR_factor_ref     0.069
_refine_ls_goodness_of_fit_ref     1.02
_refine_ls_restrained_S_all     1.02
_refine_ls_number_reflns     3833
_refine_ls_number_parameters     228
_refine_ls_number_restraints     0
_refine_ls_hydrogen_treatment     mixed
_refine_ls_weighting_scheme     calc
_refine_ls_weighting_details
                  'calc w=1/[\s^2^(Fo^2^)+(0.015P)^2^] where P=(Fo^2^+2Fc^2^)/3'
_atom_sites_solution_hydrogens     geom
_atom_sites_solution_primary     direct
_atom_sites_solution_secondary     difmap
_refine_ls_shift/su_max     ?
_refine_ls_shift/su_max_lt     0.001
_refine_ls_shift/su_mean     0.000
_refine_diff_density_max     0.24
_refine_diff_density_min     -0.23
_refine_ls_extinction_method     'SHELXL97 (Sheldrick, 2008)'
_refine_ls_extinction_coef     0.0285(8)
_refine_ls_extinction_expression
                                  'Fc^*^=kFc[1+0.001xFc^2^\l^3^/sin(2\q)]^-1/4^'
_refine_ls_abs_structure_details     ?
loop_
    _atom_type_symbol
    _atom_type_description
    _atom_type_scat_dispersion_real
    _atom_type_scat_dispersion_imag
    _atom_type_scat_source
    'C' 'C' 0.0033 0.0016
                         'International Tables Vol C Tables 4.2.6.8 and 6.1.1.4'
    'H' 'H' 0.0000 0.0000
                         'International Tables Vol C Tables 4.2.6.8 and 6.1.1.4'
    'N' 'N' 0.0061 0.0033
                         'International Tables Vol C Tables 4.2.6.8 and 6.1.1.4'
    'O' 'O' 0.0106 0.0060
                         'International Tables Vol C Tables 4.2.6.8 and 6.1.1.4'
    'F' 'F' 0.0171 0.0103
                         'International Tables Vol C Tables 4.2.6.8 and 6.1.1.4'
_computing_data_collection     'RAPID-AUTO (Rigaku, 2000)'
_computing_cell_refinement     'RAPID-AUTO (Rigaku, 2000)'
_computing_data_reduction
           'CrystalStructure (Molecular Structure Corporation and Rigaku, 2000)'
_computing_structure_solution     'SHELXS97 (Sheldrick, 2008)'
_computing_structure_refinement     'SHELXL97 (Sheldrick, 2008)'
_computing_molecular_graphics     'SHELXTL (Sheldrick, 2008)'
_computing_publication_material     'SHELXL97 (Sheldrick, 2008)'
loop_
    _atom_site_type_symbol
    _atom_site_label
    _atom_site_fract_x
    _atom_site_fract_y
    _atom_site_fract_z
    _atom_site_U_iso_or_equiv
    _atom_site_adp_type
    _atom_site_calc_flag
    _atom_site_refinement_flags
    _atom_site_occupancy
    _atom_site_disorder_assembly
    _atom_site_disorder_group
    C C1 0.62786(10) 0.87434(17) 0.48465(10) 0.0197(3) Uani d . 1 . .
    C C2 0.70864(10) 0.80962(16) 0.29308(10) 0.0179(3) Uani d . 1 . .
    C C3 0.72241(10) 0.78555(15) 0.47071(10) 0.0168(3) Uani d . 1 . .
    C C4 0.76143(10) 0.75512(15) 0.38154(10) 0.0162(3) Uani d . 1 . .
    C C5 0.85500(10) 0.68578(15) 0.37629(10) 0.0197(3) Uani d . 1 . .
    H H5 0.8819 0.6634 0.3160 0.024 Uiso calc R 1 . .
    C C6 0.90921(11) 0.64909(16) 0.45774(11) 0.0228(4) Uani d . 1 . .
    H H6 0.9739 0.6050 0.4531 0.027 Uiso calc R 1 . .
    C C7 0.86928(10) 0.67651(16) 0.54567(11) 0.0236(4) Uani d . 1 . .
    H H7 0.9057 0.6494 0.6017 0.028 Uiso calc R 1 . .
    C C8 0.77595(10) 0.74366(16) 0.55190(10) 0.0216(4) Uani d . 1 . .
    H H8 0.7482 0.7613 0.6124 0.026 Uiso calc R 1 . .
    C C9 0.44987(11) 0.65483(17) 0.36494(10) 0.0222(4) Uani d . 1 . .
    H H9 0.3990 0.7297 0.3628 0.027 Uiso calc R 1 . .
    C C10 0.43139(10) 0.50842(17) 0.32041(10) 0.0215(4) Uani d . 1 . .
    C C11 0.35688(11) 0.49509(19) 0.24980(11) 0.0299(4) Uani d . 1 . .
    H H11 0.3173 0.5803 0.2331 0.036 Uiso calc R 1 . .
    C C12 0.33975(12) 0.3594(2) 0.20378(12) 0.0384(5) Uani d . 1 . .
    H H12 0.2904 0.3510 0.1545 0.046 Uiso calc R 1 . .
    C C13 0.39601(13) 0.2385(2) 0.23155(12) 0.0366(5) Uani d . 1 . .
    C C14 0.46863(12) 0.24391(18) 0.30209(11) 0.0307(4) Uani d . 1 . .
    H H14 0.5053 0.1565 0.3202 0.037 Uiso calc R 1 . .
    C C15 0.48647(11) 0.38099(17) 0.34587(11) 0.0237(4) Uani d . 1 . .
    H H15 0.5371 0.3882 0.3940 0.028 Uiso calc R 1 . .
    C C16 0.66213(10) 0.75633(16) 0.12683(10) 0.0221(4) Uani d . 1 . .
    H H16 0.6111 0.8369 0.1373 0.027 Uiso calc R 1 . .
    C C17 0.60856(12) 0.61917(18) 0.08583(11) 0.0326(4) Uani d . 1 . .
    H H17A 0.6574 0.5385 0.0758 0.049 Uiso calc R 1 . .
    H H17B 0.5762 0.6458 0.0251 0.049 Uiso calc R 1 . .
    H H17C 0.5576 0.5848 0.1301 0.049 Uiso calc R 1 . .
    C C18 0.74105(11) 0.81707(18) 0.05991(11) 0.0311(4) Uani d . 1 . .
    H H18A 0.7736 0.9053 0.0886 0.047 Uiso calc R 1 . .
    H H18B 0.7087 0.8457 -0.0004 0.047 Uiso calc R 1 . .
    H H18C 0.7915 0.7392 0.0486 0.047 Uiso calc R 1 . .
    F F1 0.37958(8) 0.10376(12) 0.18747(7) 0.0603(4) Uani d . 1 . .
    N N1 0.53997(9) 0.82179(14) 0.44990(9) 0.0204(3) Uani d . 1 . .
    N N2 0.53387(8) 0.68275(13) 0.40673(8) 0.0196(3) Uani d . 1 . .
    N N3 0.70850(9) 0.71718(14) 0.21866(9) 0.0214(3) Uani d . 1 . .
    O O1 0.63114(7) 0.99350(11) 0.53105(7) 0.0257(3) Uani d . 1 . .
    O O2 0.66866(7) 0.93655(11) 0.29200(7) 0.0217(3) Uani d . 1 . .
    H H1 0.7381(11) 0.6294(17) 0.2210(11) 0.038(5) Uiso d . 1 . .
    H H2 0.4879(11) 0.8765(18) 0.4542(10) 0.039(5) Uiso d . 1 . .
loop_
    _atom_site_aniso_label
    _atom_site_aniso_U_11
    _atom_site_aniso_U_22
    _atom_site_aniso_U_33
    _atom_site_aniso_U_12
    _atom_site_aniso_U_13
    _atom_site_aniso_U_23
    C1 0.0210(8) 0.0190(8) 0.0193(9) -0.0014(7) 0.0050(6) 0.0005(7)
    C2 0.0172(8) 0.0152(8) 0.0215(9) -0.0017(7) 0.0023(6) 0.0018(7)
    C3 0.0184(7) 0.0108(7) 0.0214(8) -0.0035(6) 0.0021(6) -0.0015(6)
    C4 0.0178(8) 0.0110(7) 0.0197(8) -0.0028(6) 0.0009(6) 0.0006(7)
    C5 0.0210(8) 0.0172(8) 0.0210(9) -0.0002(7) 0.0043(6) -0.0024(7)
    C6 0.0191(8) 0.0187(8) 0.0305(10) 0.0035(7) -0.0017(7) 0.0004(7)
    C7 0.0258(8) 0.0215(8) 0.0233(9) -0.0006(7) -0.0052(7) 0.0030(7)
    C8 0.0260(8) 0.0222(8) 0.0168(8) -0.0028(7) 0.0026(6) -0.0006(7)
    C9 0.0184(8) 0.0221(9) 0.0262(9) 0.0009(7) 0.0017(7) 0.0001(7)
    C10 0.0181(8) 0.0267(9) 0.0197(9) -0.0052(7) 0.0038(6) -0.0024(7)
    C11 0.0228(9) 0.0406(10) 0.0264(10) -0.0045(8) -0.0005(7) -0.0008(8)
    C12 0.0292(10) 0.0578(13) 0.0284(11) -0.0181(10) 0.0031(8) -0.0149(10)
    C13 0.0406(11) 0.0358(11) 0.0339(11) -0.0211(9) 0.0180(8) -0.0213(9)
    C14 0.0332(10) 0.0252(9) 0.0343(10) -0.0042(8) 0.0161(8) -0.0049(8)
    C15 0.0219(8) 0.0259(9) 0.0235(9) -0.0045(7) 0.0056(7) -0.0009(8)
    C16 0.0262(9) 0.0204(8) 0.0197(9) 0.0081(7) -0.0045(7) -0.0010(7)
    C17 0.0368(10) 0.0280(9) 0.0326(10) 0.0038(8) -0.0088(8) -0.0045(8)
    C18 0.0387(10) 0.0294(9) 0.0253(10) 0.0072(8) 0.0010(7) 0.0025(8)
    F1 0.0638(7) 0.0548(7) 0.0630(8) -0.0279(6) 0.0211(6) -0.0401(6)
    N1 0.0160(7) 0.0170(7) 0.0283(8) 0.0009(6) 0.0017(6) -0.0049(6)
    N2 0.0213(7) 0.0164(6) 0.0211(7) -0.0029(6) 0.0028(5) -0.0033(6)
    N3 0.0283(8) 0.0166(7) 0.0192(7) 0.0067(6) -0.0036(6) -0.0018(6)
    O1 0.0229(6) 0.0202(6) 0.0340(7) -0.0007(5) 0.0037(5) -0.0103(5)
    O2 0.0267(6) 0.0135(5) 0.0247(6) 0.0028(5) 0.0004(5) 0.0015(5)
_geom_special_details
;
All e.s.d.'s (except the e.s.d. in the dihedral angle between two l.s. planes)
are estimated using the full covariance matrix. The cell e.s.d.'s are taken
into account individually in the estimation of e.s.d.'s in distances, angles
and torsion angles; correlations between e.s.d.'s in cell parameters are only
used when they are defined by crystal symmetry. An approximate (isotropic)
treatment of cell e.s.d.'s is used for estimating e.s.d.'s involving l.s.
planes.
;
loop_
    _geom_bond_atom_site_label_1
    _geom_bond_atom_site_label_2
    _geom_bond_site_symmetry_2
    _geom_bond_distance
    _geom_bond_publ_flag
    C1 O1 . 1.2455(16) ?
    C1 N1 . 1.3438(18) ?
    C1 C3 . 1.5022(19) ?
    C2 O2 . 1.2476(16) ?
    C2 N3 . 1.3330(18) ?
    C2 C4 . 1.500(2) ?
    C3 C8 . 1.3879(19) ?
    C3 C4 . 1.3964(19) ?
    C4 C5 . 1.3934(18) ?
    C5 C6 . 1.3836(19) ?
    C5 H5 . 0.9500 ?
    C6 C7 . 1.380(2) ?
    C6 H6 . 0.9500 ?
    C7 C8 . 1.3831(18) ?
    C7 H7 . 0.9500 ?
    C8 H8 . 0.9500 ?
    C9 N2 . 1.2786(17) ?
    C9 C10 . 1.464(2) ?
    C9 H9 . 0.9500 ?
    C10 C15 . 1.393(2) ?
    C10 C11 . 1.3972(19) ?
    C11 C12 . 1.386(2) ?
    C11 H11 . 0.9500 ?
    C12 C13 . 1.363(2) ?
    C12 H12 . 0.9500 ?
    C13 F1 . 1.3656(18) ?
    C13 C14 . 1.375(2) ?
    C14 C15 . 1.385(2) ?
    C14 H14 . 0.9500 ?
    C15 H15 . 0.9500 ?
    C16 N3 . 1.4658(18) ?
    C16 C17 . 1.521(2) ?
    C16 C18 . 1.5247(19) ?
    C16 H16 . 1.0000 ?
    C17 H17A . 0.9800 ?
    C17 H17B . 0.9800 ?
    C17 H17C . 0.9800 ?
    C18 H18A . 0.9800 ?
    C18 H18B . 0.9800 ?
    C18 H18C . 0.9800 ?
    N1 N2 . 1.3796(16) ?
    N1 H2 . 0.850(15) ?
    N3 H1 . 0.875(15) ?
loop_
    _geom_angle_atom_site_label_1
    _geom_angle_atom_site_label_2
    _geom_angle_atom_site_label_3
    _geom_angle_site_symmetry_1
    _geom_angle_site_symmetry_3
    _geom_angle
    _geom_angle_publ_flag
    O1 C1 N1 . . 120.58(13) ?
    O1 C1 C3 . . 119.65(13) ?
    N1 C1 C3 . . 119.72(13) ?
    O2 C2 N3 . . 123.63(14) ?
    O2 C2 C4 . . 119.68(13) ?
    N3 C2 C4 . . 116.68(13) ?
    C8 C3 C4 . . 119.79(13) ?
    C8 C3 C1 . . 116.84(13) ?
    C4 C3 C1 . . 123.16(13) ?
    C5 C4 C3 . . 118.82(13) ?
    C5 C4 C2 . . 120.26(13) ?
    C3 C4 C2 . . 120.64(12) ?
    C6 C5 C4 . . 120.86(14) ?
    C6 C5 H5 . . 119.6 ?
    C4 C5 H5 . . 119.6 ?
    C7 C6 C5 . . 120.02(14) ?
    C7 C6 H6 . . 120.0 ?
    C5 C6 H6 . . 120.0 ?
    C6 C7 C8 . . 119.69(14) ?
    C6 C7 H7 . . 120.2 ?
    C8 C7 H7 . . 120.2 ?
    C7 C8 C3 . . 120.76(13) ?
    C7 C8 H8 . . 119.6 ?
    C3 C8 H8 . . 119.6 ?
    N2 C9 C10 . . 120.58(14) ?
    N2 C9 H9 . . 119.7 ?
    C10 C9 H9 . . 119.7 ?
    C15 C10 C11 . . 118.54(15) ?
    C15 C10 C9 . . 121.96(14) ?
    C11 C10 C9 . . 119.49(14) ?
    C12 C11 C10 . . 121.04(16) ?
    C12 C11 H11 . . 119.5 ?
    C10 C11 H11 . . 119.5 ?
    C13 C12 C11 . . 117.83(16) ?
    C13 C12 H12 . . 121.1 ?
    C11 C12 H12 . . 121.1 ?
    C12 C13 F1 . . 118.60(17) ?
    C12 C13 C14 . . 123.75(16) ?
    F1 C13 C14 . . 117.65(18) ?
    C13 C14 C15 . . 117.74(17) ?
    C13 C14 H14 . . 121.1 ?
    C15 C14 H14 . . 121.1 ?
    C14 C15 C10 . . 121.07(15) ?
    C14 C15 H15 . . 119.5 ?
    C10 C15 H15 . . 119.5 ?
    N3 C16 C17 . . 109.39(12) ?
    N3 C16 C18 . . 110.32(12) ?
    C17 C16 C18 . . 111.86(13) ?
    N3 C16 H16 . . 108.4 ?
    C17 C16 H16 . . 108.4 ?
    C18 C16 H16 . . 108.4 ?
    C16 C17 H17A . . 109.5 ?
    C16 C17 H17B . . 109.5 ?
    H17A C17 H17B . . 109.5 ?
    C16 C17 H17C . . 109.5 ?
    H17A C17 H17C . . 109.5 ?
    H17B C17 H17C . . 109.5 ?
    C16 C18 H18A . . 109.5 ?
    C16 C18 H18B . . 109.5 ?
    H18A C18 H18B . . 109.5 ?
    C16 C18 H18C . . 109.5 ?
    H18A C18 H18C . . 109.5 ?
    H18B C18 H18C . . 109.5 ?
    C1 N1 N2 . . 121.06(13) ?
    C1 N1 H2 . . 118.7(11) ?
    N2 N1 H2 . . 120.2(11) ?
    C9 N2 N1 . . 114.89(12) ?
    C2 N3 C16 . . 122.92(13) ?
    C2 N3 H1 . . 121.8(10) ?
    C16 N3 H1 . . 115.3(10) ?
loop_
    _geom_hbond_atom_site_label_D
    _geom_hbond_atom_site_label_H
    _geom_hbond_atom_site_label_A
    _geom_hbond_site_symmetry_A
    _geom_hbond_distance_DH
    _geom_hbond_distance_HA
    _geom_hbond_distance_DA
    _geom_hbond_angle_DHA
    N3 H1 O2 2_645 0.875(15) 2.127(15) 2.9887(16) 168.4(14)
    N1 H2 O1 3_676 0.850(15) 1.976(15) 2.8256(16) 177.8(15)
data_global
_journal_date_recd_electronic     2009-03-28
_journal_date_accepted     2009-06-10
_journal_name_full     'Acta Crystallographica, Section E'
_journal_year     2009
_journal_volume     65
_journal_issue      7
_journal_page_first     o1599
_journal_page_last     o1599
_journal_paper_category     QO
_journal_coeditor_code     YA2090
_publ_contact_author_name     'Shangzhong Liu'
_publ_contact_author_address
;
Departmentof Applied Chemistry, China Agriculture University,100193, Beijing,
People's Republic of China
;
_publ_contact_author_email     'shangzho@cau.edu.cn'
_publ_contact_author_fax     ?
_publ_contact_author_phone     ?
_publ_section_title
;\
(<i>E</i>)-2-[2-(4-Fluorobenzylidene)hydrazinocarbonyl]-<i>N</i>-\
isopropylbenzamide
;
loop_
    _publ_author_name
    _publ_author_footnote
    _publ_author_address
    'Liu, Ming' .
;
Department of Applied Chemistry, China Agriculture University, 100193 Beijing,
People's Republic of China
;
    'Duan, Yousheng' .
;
Department of Applied Chemistry, China Agriculture University, 100193 Beijing,
People's Republic of China
;
    'Wang, Yi' .
;
Department of Applied Chemistry, China Agriculture University, 100193 Beijing,
People's Republic of China
;
    'Zhang, Wen-Xiong' .
;
College of Chemistry and Molecular Engineering, Peking University
100871 Beijing, People's Republic of China
;
    'Liu, Shangzhong' .
;
Department of Applied Chemistry, China Agriculture University, 100193 Beijing,
People's Republic of China
;
