# Supplementary material for: (E)-2-[2-(4-Fluoro­benzyl­idene)hydrazinocarbon­yl]-N-isopropyl­benzamide
Source: Acta Crystallogr Sect E Struct Rep Online. 2009 Jun 17;65(Pt 7):o1599. doi: 10.1107/S1600536809022181 (PMC2969323; doi:10.1107/S1600536809022181)
Supplement: Supplementary file 2 [file e-65-o1599-Isup2.hkl]

# 
# h,k,l, Fc-squared, Fo-squared, sigma(Fo-squared) and status flag 
# 
data_I
_shelx_title ' lm3a in P2(1)/n' 
_shelx_refln_list_code          4 
_shelx_F_calc_maximum      195.58 
_exptl_crystal_F_000       688.00 
_reflns_d_resolution_high  0.7700 
 
loop_ 
 _symmetry_equiv_pos_as_xyz 
 'x, y, z' 
 '-x+1/2, y+1/2, -z+1/2' 
 '-x, -y, -z' 
 'x-1/2, -y-1/2, z-1/2' 
 
_cell_length_a    13.3159 
_cell_length_b     8.8904 
_cell_length_c    14.1022 
_cell_angle_alpha  90.000 
_cell_angle_beta   91.105 
_cell_angle_gamma  90.000 
 
_shelx_F_squared_multiplier     1.000 
 
loop_ 
 _refln_index_h 
 _refln_index_k 
 _refln_index_l 
 _refln_F_squared_calc 
 _refln_F_squared_meas 
 _refln_F_squared_sigma 
 _refln_observed_status 
   2   0   0     1302.67     1186.78     10.03 o 
   4   0   0     2056.80     1947.09     17.35 o 
   6   0   0       14.57       10.25      7.88 o 
   8   0   0     1874.38     1934.90     17.73 o 
  10   0   0      713.09      684.83     34.12 o 
  12   0   0      669.50      637.10     15.85 o 
  14   0   0       11.51        7.09     16.55 o 
  16   0   0      171.60      141.21     32.34 o 
   1   1   0      145.90      102.44     30.97 o 
   2   1   0     9113.39     9043.08     27.74 o 
   3   1   0     5259.46     5259.31    119.57 o 
   4   1   0      414.87      389.71      7.16 o 
   5   1   0      589.36      558.37     12.74 o 
   6   1   0     1429.10     1541.66     15.30 o 
   7   1   0      685.40      694.30     25.45 o 
   8   1   0      288.39      293.35     10.28 o 
   9   1   0      376.20      407.46      8.70 o 
  10   1   0      511.95      521.88     11.09 o 
  11   1   0       52.49       52.03     10.25 o 
  12   1   0      373.23      389.68     27.67 o 
  13   1   0       63.68       62.28     14.98 o 
  14   1   0        5.50        1.58     15.76 o 
  15   1   0        0.64       -7.88     25.22 o 
  16   1   0        6.61       13.40     19.70 o 
  17   1   0        0.31       17.34     25.22 o 
   0   2   0    21508.31    21229.66    196.94 o 
   1   2   0      594.82      550.25     23.26 o 
   2   2   0     2640.59     2415.80     58.92 o 
   3   2   0      648.97      580.45     53.57 o 
   4   2   0     8123.86     8230.41    320.69 o 
   5   2   0      145.78      166.67      7.90 o 
   6   2   0      789.01      790.58     12.75 o 
   7   2   0        0.07       -0.79      6.30 o 
   8   2   0       24.68       26.01      9.46 o 
   9   2   0       13.07       14.97      7.88 o 
  10   2   0        0.35        5.52     10.24 o 
  11   2   0       14.80       14.97     12.61 o 
  12   2   0      209.13      213.12     15.00 o 
  13   2   0      171.96      141.23     22.88 o 
  14   2   0       55.39       57.55     18.92 o 
  15   2   0      258.80      243.92     44.99 o 
  16   2   0      441.08      398.28     35.56 o 
  17   2   0       18.04       24.43     22.07 o 
   1   3   0      701.31      625.99     15.99 o 
   2   3   0      954.96      932.65     28.09 o 
   3   3   0     1051.00      976.86     28.09 o 
   4   3   0      411.11      398.97     11.90 o 
   5   3   0      508.59      537.38     27.78 o 
   6   3   0     2229.18     2336.85    115.10 o 
   7   3   0      100.15       91.51     14.99 o 
   8   3   0       24.06       17.34      8.67 o 
   9   3   0      156.75      171.26     11.05 o 
  10   3   0       15.35       17.34     14.97 o 
  11   3   0      128.01      119.11     12.62 o 
  12   3   0       20.61       18.91     13.40 o 
  13   3   0      129.74      133.30     22.08 o 
  14   3   0        1.70        2.36     15.76 o 
  15   3   0       52.82       42.57     19.71 o 
  16   3   0       13.54       28.37     19.70 o 
   0   4   0      217.31      253.04     10.28 o 
   1   4   0      515.05      483.81     11.12 o 
   2   4   0     3024.00     3156.09     46.96 o 
   3   4   0     1038.14     1059.70     21.59 o 
   4   4   0      522.33      507.07     26.19 o 
   5   4   0     2776.93     2856.50     23.63 o 
   6   4   0       97.06      106.50     10.26 o 
   7   4   0       11.65       11.03      6.30 o 
   8   4   0       18.45       20.49      9.46 o 
   9   4   0        6.55        5.52      7.88 o 
  10   4   0      137.16      117.55     21.30 o 
  11   4   0        8.96        5.52     10.24 o 
  12   4   0        0.49        0.79     12.61 o 
  13   4   0        5.68        4.73     16.55 o 
  14   4   0      134.34      119.88     26.03 o 
  15   4   0       32.29       23.64     20.49 o 
  16   4   0       27.98       37.04     20.49 o 
   1   5   0       60.02       57.57      8.67 o 
   2   5   0      728.42      746.69     21.47 o 
   3   5   0       56.76       49.68      6.31 o 
   4   5   0        0.07        0.79      4.73 o 
   5   5   0      128.67      142.04      8.68 o 
   6   5   0      122.36      115.98      9.47 o 
   7   5   0        1.55        1.58     10.24 o 
   8   5   0       62.31       79.63     13.40 o 
   9   5   0      253.79      258.23     11.85 o 
  10   5   0      243.60      217.12     25.27 o 
  11   5   0       49.93       34.68     19.71 o 
  12   5   0       27.14       22.07     16.55 o 
  13   5   0       10.44       12.61     21.28 o 
  14   5   0        0.12        3.94     20.49 o 
  15   5   0       16.08       14.19     17.34 o 
   0   6   0      382.56      378.23     13.45 o 
   1   6   0      248.64      246.51      8.69 o 
   2   6   0      839.82      901.58     18.29 o 
   3   6   0       32.30       44.14     10.25 o 
   4   6   0      296.31      312.18     14.23 o 
   5   6   0      210.58      228.19     18.16 o 
   6   6   0        0.01       -3.94     13.40 o 
   7   6   0        0.20        2.36     10.24 o 
   8   6   0        6.02       -6.30     12.61 o 
   9   6   0      134.19      138.83     14.99 o 
  10   6   0      305.64      285.91     14.22 o 
  11   6   0       18.54       24.43     15.76 o 
  12   6   0      278.96      254.22     26.84 o 
  13   6   0      401.92      403.74     34.76 o 
  14   6   0      139.42      124.61     30.76 o 
   1   7   0      177.11      162.60     11.05 o 
   2   7   0      610.12      637.93     22.19 o 
   3   7   0       16.89       13.40     11.03 o 
   4   7   0       79.88       60.72     11.04 o 
   5   7   0      199.39      172.08     22.89 o 
   6   7   0     1402.07     1428.54     33.48 o 
   7   7   0       35.57       33.89     14.98 o 
   8   7   0       54.41       56.76     13.40 o 
   9   7   0      167.69      153.85     12.62 o 
  10   7   0       10.94       11.03     19.70 o 
  11   7   0        0.11        4.73     14.18 o 
  12   7   0       32.82       28.37     15.76 o 
  13   7   0      124.96      103.31     21.29 o 
   0   8   0      364.14      380.18     14.23 o 
   1   8   0       70.27       67.02     11.83 o 
   2   8   0       17.26       14.19     12.61 o 
   3   8   0       16.75       11.03     14.97 o 
   4   8   0      202.39      197.31     19.73 o 
   5   8   0       86.64       81.22     18.14 o 
   6   8   0       92.35       73.33     14.98 o 
   7   8   0      159.11      160.15     13.41 o 
   8   8   0      391.83      383.25     22.92 o 
   9   8   0        0.40        0.00     14.18 o 
  10   8   0        4.30       -7.88     18.12 o 
  11   8   0        1.47       -1.58     22.06 o 
  12   8   0       30.31       42.56     27.58 o 
   1   9   0       45.55       43.35     10.25 o 
   2   9   0       13.19       11.03     14.97 o 
   3   9   0       17.99       18.13     14.19 o 
   4   9   0       14.43       13.40     14.97 o 
   5   9   0       22.30       22.07     17.34 o 
   6   9   0      968.71      902.04     48.39 o 
   7   9   0        1.43       -5.52     18.91 o 
   8   9   0      395.31      406.10     28.44 o 
   9   9   0       26.03       18.91     22.86 o 
  10   9   0        2.54       18.12     26.00 o 
   0  10   0        0.59        2.36     25.22 o 
   1  10   0        0.00       -3.15     18.91 o 
   2  10   0        0.08        0.79     12.61 o 
   3  10   0       94.50       94.62     19.71 o 
   4  10   0       13.05       14.18     13.40 o 
   5  10   0       62.51       85.14     33.11 o 
   6  10   0        8.16        3.94     22.85 o 
   7  10   0       71.49       61.49     22.86 o 
   8  10   0       14.86       20.49     19.70 o 
   1  11   0        1.30       -3.94     17.34 o 
   2  11   0       51.24       57.54     21.28 o 
   3  11   0       44.04       42.56     19.70 o 
   4  11   0        1.66        1.58     21.28 o 
   5  11   0        3.60        7.88     23.64 o 
 -17   0   1       54.58       33.89     79.61 o 
 -15   0   1       36.32       29.95     20.49 o 
 -13   0   1      591.17      557.30     27.71 o 
 -11   0   1      288.93      290.74     19.75 o 
  -9   0   1        7.76       11.03      9.46 o 
  -7   0   1      103.47      109.69     14.99 o 
  -5   0   1      779.19      799.60     19.19 o 
  -3   0   1    38250.30    40561.43    252.44 o 
  -1   0   1        0.52        0.00      1.58 o 
   3   0   1      269.40      271.69      4.77 o 
   5   0   1     2207.95     2086.74     10.66 o 
   7   0   1      586.75      513.13     15.09 o 
   9   0   1     1065.46     1127.85     17.54 o 
  11   0   1      378.49      371.62     16.60 o 
  13   0   1      249.91      244.75     40.27 o 
  15   0   1       94.07      119.06     22.08 o 
  17   0   1       86.53       90.67     41.00 o 
 -17   1   1        4.48       -3.15     43.34 o 
 -16   1   1        0.78       16.55     18.91 o 
 -15   1   1      173.48      146.74     18.93 o 
 -14   1   1       66.15       67.01     16.56 o 
 -13   1   1      162.38      166.47     14.99 o 
 -12   1   1        0.87       -2.36     14.18 o 
 -11   1   1       49.43       38.63     12.61 o 
 -10   1   1      274.13      273.37      8.69 o 
  -9   1   1      261.88      275.78     14.22 o 
  -8   1   1      229.61      252.06     12.64 o 
  -7   1   1     1232.18     1304.87     10.41 o 
  -6   1   1       30.00       28.38      9.46 o 
  -5   1   1     5012.15     5122.71     57.43 o 
  -4   1   1      105.75       96.36      4.74 o 
  -3   1   1      158.23      157.49      5.54 o 
  -2   1   1     4709.43     4372.56     39.23 o 
  -1   1   1     1588.54     1357.42     24.51 o 
   0   1   1       33.57       35.52      5.53 o 
   1   1   1     4268.10     4019.84     41.97 o 
   2   1   1      400.85      327.67     17.58 o 
   3   1   1     1082.57      973.31     12.98 o 
   4   1   1     2960.45     2922.58     30.16 o 
   5   1   1      126.36      101.09      7.11 o 
   6   1   1     1415.43     1376.66      9.66 o 
   7   1   1     1716.96     1683.77     17.73 o 
   8   1   1     1276.66     1276.66     19.20 o 
   9   1   1     1019.93     1058.64     17.52 o 
  10   1   1      395.09      397.09     17.40 o 
  11   1   1      459.35      436.76     24.53 o 
  12   1   1      482.20      475.47     28.48 o 
  13   1   1        0.55       -3.15     18.91 o 
  14   1   1       52.26       48.08     14.19 o 
  15   1   1       35.11       42.56     34.68 o 
  16   1   1       34.53       26.01     26.01 o 
  17   1   1        4.11        0.79     18.91 o 
 -17   2   1      130.47      129.33     29.18 o 
 -16   2   1       10.93        5.52     18.91 o 
 -15   2   1      242.49      251.78     28.41 o 
 -14   2   1       22.02       31.52     15.76 o 
 -13   2   1        0.02        3.15     18.91 o 
 -12   2   1       43.40       62.27     11.82 o 
 -11   2   1       80.35       81.22     11.04 o 
 -10   2   1        8.70        3.15      9.46 o 
  -9   2   1      152.40      155.48     15.00 o 
  -8   2   1      132.41      123.11     14.21 o 
  -7   2   1      144.34      147.62      6.32 o 
  -6   2   1      323.65      308.74     16.62 o 
  -5   2   1      263.65      280.94     11.08 o 
  -4   2   1     1428.13     1323.76     39.65 o 
  -3   2   1     8547.00     8362.64    115.74 o 
  -2   2   1     2910.71     2569.01     58.33 o 
  -1   2   1     5562.15     5483.26    151.48 o 
   0   2   1       71.36       63.97      3.16 o 
   1   2   1     1876.93     1614.23     29.88 o 
   2   2   1    13925.68    14051.63    279.92 o 
   3   2   1     2871.29     2849.38     23.42 o 
   4   2   1      276.88      204.36     31.68 o 
   5   2   1      593.62      629.32      6.36 o 
   6   2   1     2002.00     2104.34     43.76 o 
   7   2   1      450.93      448.55     11.09 o 
   8   2   1       13.29        6.30      9.46 o 
   9   2   1       27.28       26.80     11.03 o 
  10   2   1       54.66       59.13     10.25 o 
  11   2   1        3.74        4.73     14.97 o 
  12   2   1      411.49      419.82     13.44 o 
  13   2   1     1003.97      986.96     19.06 o 
  14   2   1       90.39       66.23     18.14 o 
  15   2   1        7.13       -6.30     20.49 o 
  16   2   1        0.01       -7.09     28.37 o 
 -16   3   1        0.07        5.52     21.28 o 
 -15   3   1       75.61       61.49     21.29 o 
 -14   3   1        4.88       -5.52     15.76 o 
 -13   3   1       10.57       -6.30     14.97 o 
 -12   3   1        1.46        5.52     11.82 o 
 -11   3   1        0.04        3.15     15.76 o 
 -10   3   1       33.85       28.38     11.04 o 
  -9   3   1      532.14      530.71     19.80 o 
  -8   3   1      588.52      596.29     13.48 o 
  -7   3   1      168.36      153.17     11.84 o 
  -6   3   1      184.52      183.25     15.01 o 
  -5   3   1     2318.08     2478.87     89.52 o 
  -4   3   1     1226.14     1220.96     19.28 o 
  -3   3   1      757.41      746.56     16.77 o 
  -2   3   1       22.30       17.34      3.15 o 
  -1   3   1      902.45      876.29     23.27 o 
   0   3   1     2995.06     2976.60     62.71 o 
   1   3   1      855.80      865.84     17.64 o 
   2   3   1      157.88      162.82      7.11 o 
   3   3   1       22.82       25.23      6.31 o 
   4   3   1      391.68      377.41     17.44 o 
   5   3   1      397.66      421.58     20.60 o 
   6   3   1       11.25       11.82      5.52 o 
   7   3   1       84.17       75.72      8.68 o 
   8   3   1      331.96      335.29     12.65 o 
   9   3   1       57.18       50.46     13.40 o 
  10   3   1      157.64      147.56     18.15 o 
  11   3   1       79.98       81.22     21.29 o 
  12   3   1        6.15        4.73     21.28 o 
  13   3   1       44.22       37.05     18.92 o 
  14   3   1        1.66       11.03     18.12 o 
  15   3   1       59.02       59.12     18.13 o 
  16   3   1       22.95       42.56     26.01 o 
 -16   4   1       45.07       52.81     21.28 o 
 -15   4   1       14.07       25.22     16.55 o 
 -14   4   1        1.44      -10.24     17.34 o 
 -13   4   1       34.83       24.43     16.55 o 
 -12   4   1      144.65      113.59     17.35 o 
 -11   4   1       73.38       52.04     11.83 o 
 -10   4   1      267.37      214.82     26.06 o 
  -9   4   1       20.45       25.22     11.82 o 
  -8   4   1       29.14       20.49      9.46 o 
  -7   4   1       65.38       69.39      8.67 o 
  -6   4   1      435.22      471.20     26.13 o 
  -5   4   1      619.85      599.51     29.38 o 
  -4   4   1       21.25       31.53      5.52 o 
  -3   4   1      190.85      231.51     11.85 o 
  -2   4   1      297.59      303.16     15.83 o 
  -1   4   1       16.19       13.40      3.15 o 
   0   4   1      238.38      261.02      8.70 o 
   1   4   1      723.58      716.44     19.92 o 
   2   4   1     1232.63     1230.41     22.47 o 
   3   4   1     2577.92     2815.03     35.93 o 
   4   4   1       11.38        6.30      4.73 o 
   5   4   1     1913.92     1965.51     22.58 o 
   6   4   1      365.00      363.99     13.45 o 
   7   4   1      159.14      170.49     10.26 o 
   8   4   1      216.44      188.73     22.11 o 
   9   4   1       82.13       81.22     11.83 o 
  10   4   1        7.81       10.24     14.18 o 
  11   4   1       14.78       14.97     14.97 o 
  12   4   1        6.21       -1.58     14.97 o 
  13   4   1        1.32        1.58     18.91 o 
  14   4   1       66.26       59.13     18.92 o 
  15   4   1       21.10       -2.36     18.91 o 
  16   4   1        0.06       11.82     21.28 o 
 -15   5   1        4.91        7.09     18.91 o 
 -14   5   1       95.90      115.91     21.29 o 
 -13   5   1      262.45      277.87     30.00 o 
 -12   5   1       39.45       29.95     15.76 o 
 -11   5   1       29.82       21.28     17.34 o 
 -10   5   1       15.09        6.30     11.03 o 
  -9   5   1       90.29       69.40     16.56 o 
  -8   5   1       44.37       44.93     11.04 o 
  -7   5   1       15.14       11.03      8.67 o 
  -6   5   1      298.69      281.38     12.65 o 
  -5   5   1     1210.49     1272.52     13.57 o 
  -4   5   1       28.63       25.22      9.46 o 
  -3   5   1     4972.96     5130.02     94.24 o 
  -2   5   1      527.46      575.85     23.80 o 
  -1   5   1       29.65       22.07      9.46 o 
   0   5   1        1.79       -0.79      5.52 o 
   1   5   1      203.79      200.67      8.69 o 
   2   5   1      363.22      349.08     11.08 o 
   3   5   1        3.12        3.94      6.30 o 
   4   5   1      314.80      321.07     22.14 o 
   5   5   1        0.00        1.58      7.09 o 
   6   5   1      158.24      163.38      9.47 o 
   7   5   1      438.75      432.85     16.62 o 
   8   5   1       40.57       48.87     11.82 o 
   9   5   1      197.64      223.37     17.36 o 
  10   5   1       76.60       64.65     13.40 o 
  11   5   1      322.62      317.55     30.02 o 
  12   5   1      396.31      365.89     33.19 o 
  13   5   1      304.47      302.43     29.22 o 
  14   5   1        9.86        3.15     18.12 o 
  15   5   1       30.13       22.86     21.28 o 
 -14   6   1        8.01       14.18     22.85 o 
 -13   6   1      115.66       92.26     23.66 o 
 -12   6   1      108.51      107.25     22.08 o 
 -11   6   1     1555.62     1472.58     45.42 o 
 -10   6   1        4.63        1.58     14.97 o 
  -9   6   1       14.08       20.49     12.61 o 
  -8   6   1        5.92        0.79     12.61 o 
  -7   6   1        3.34        8.67     12.61 o 
  -6   6   1       23.71       14.19      8.67 o 
  -5   6   1       35.19       22.07      8.67 o 
  -4   6   1      582.70      560.35     20.61 o 
  -3   6   1        0.59        1.58      7.09 o 
  -2   6   1      179.36      183.16     10.26 o 
  -1   6   1      837.86      852.36     20.67 o 
   0   6   1        5.26        5.52     10.24 o 
   1   6   1       81.32       76.50      6.31 o 
   2   6   1      126.51      130.98     10.26 o 
   3   6   1      187.83      195.01     11.84 o 
   4   6   1       19.64       29.95     11.82 o 
   5   6   1      449.88      445.55     21.37 o 
   6   6   1      190.12      193.39      8.68 o 
   7   6   1      193.30      202.85     15.79 o 
   8   6   1        0.86        4.73     13.40 o 
   9   6   1       11.74        3.15     16.55 o 
  10   6   1       91.48       93.83     18.92 o 
  11   6   1       90.27       98.56     20.50 o 
  12   6   1       18.21       18.13     22.85 o 
  13   6   1        2.14       10.24     19.70 o 
  14   6   1       29.76       30.74     25.22 o 
 -13   7   1      168.47      134.10     22.09 o 
 -12   7   1       16.91       27.58     18.13 o 
 -11   7   1       13.20        5.52     16.55 o 
 -10   7   1       44.69       44.14     28.38 o 
  -9   7   1       69.26       57.55     16.56 o 
  -8   7   1      303.47      300.92     22.90 o 
  -7   7   1       37.62       47.29     13.40 o 
  -6   7   1        7.44        7.88     11.03 o 
  -5   7   1       80.28       72.54     10.25 o 
  -4   7   1     1091.16     1031.11     36.60 o 
  -3   7   1     1540.04     1537.29     53.53 o 
  -2   7   1       73.63       73.33     10.25 o 
  -1   7   1      806.35      821.74     32.55 o 
   0   7   1       15.77       15.76      7.88 o 
   1   7   1      344.45      330.44     18.97 o 
   2   7   1       73.26       73.33     11.04 o 
   3   7   1      367.10      385.03     22.93 o 
   4   7   1        3.11        6.30      8.67 o 
   5   7   1      642.74      579.20     49.92 o 
   6   7   1      297.82      278.85     12.64 o 
   7   7   1      359.43      362.72     18.97 o 
   8   7   1       73.40       74.11     20.50 o 
   9   7   1        4.92        6.30     14.18 o 
  10   7   1        2.60       -3.15     13.40 o 
  11   7   1       88.13       88.31     25.23 o 
  12   7   1       71.89       63.07     18.92 o 
  13   7   1       38.04       31.53     22.07 o 
 -12   8   1        2.23        7.88     21.28 o 
 -11   8   1        3.08        5.52     20.49 o 
 -10   8   1        4.81        2.36     14.97 o 
  -9   8   1       89.65      110.39     20.50 o 
  -8   8   1      134.78      150.65     14.99 o 
  -7   8   1     1189.59     1218.58     30.21 o 
  -6   8   1       53.75       61.49     26.01 o 
  -5   8   1      204.44      210.73     19.73 o 
  -4   8   1       22.38       23.64     12.61 o 
  -3   8   1       23.96       25.22      9.46 o 
  -2   8   1       39.12       55.96     11.82 o 
  -1   8   1      468.23      473.06     15.82 o 
   0   8   1       35.03       23.65     11.82 o 
   1   8   1      551.10      549.38     18.21 o 
   2   8   1      297.91      302.54     22.91 o 
   3   8   1      283.07      288.28     18.96 o 
   4   8   1      310.32      293.07     23.70 o 
   5   8   1      129.53       95.44     18.93 o 
   6   8   1       82.62       80.42     14.98 o 
   7   8   1        0.51        1.58     18.91 o 
   8   8   1        6.55        3.94     14.97 o 
   9   8   1       12.41        4.73     17.34 o 
  10   8   1      139.73      115.94     22.08 o 
  11   8   1       53.65       54.39     19.71 o 
  12   8   1       30.82       24.43     21.28 o 
 -10   9   1        0.34      -14.18     25.22 o 
  -9   9   1       66.78       64.64     20.50 o 
  -8   9   1       84.23       83.57     18.92 o 
  -7   9   1      217.85      204.39     19.73 o 
  -6   9   1       39.24       45.72     24.43 o 
  -5   9   1       41.74       43.35     14.98 o 
  -4   9   1      265.89      265.28     25.26 o 
  -3   9   1       70.15       75.69     22.07 o 
  -2   9   1       25.13       19.70     13.40 o 
  -1   9   1       34.93       22.86     10.25 o 
   0   9   1      403.33      383.34     22.13 o 
   1   9   1      100.03      100.15     12.62 o 
   2   9   1      375.09      368.23     23.71 o 
   3   9   1      105.83       81.23     15.77 o 
   4   9   1        4.15        1.58     18.91 o 
   5   9   1      311.51      253.51     48.17 o 
   6   9   1       91.82       86.73     20.50 o 
   7   9   1      382.57      406.87     38.71 o 
   8   9   1      319.30      285.86     19.74 o 
   9   9   1       16.47       17.34     22.07 o 
  10   9   1       17.15       12.61     21.28 o 
  -8  10   1       35.53       41.77     27.59 o 
  -7  10   1       88.60       74.11     23.65 o 
  -6  10   1       15.22        7.88     23.64 o 
  -5  10   1       35.20       28.37     14.19 o 
  -4  10   1        5.99        4.73     14.97 o 
  -3  10   1       13.74       -5.52     22.07 o 
  -2  10   1       72.58       69.38     14.98 o 
  -1  10   1       68.22       64.64     17.34 o 
   0  10   1       65.78       59.13     16.56 o 
   1  10   1       42.33       37.05     14.19 o 
   2  10   1       20.72       15.76     15.76 o 
   3  10   1       60.70       63.85     14.19 o 
   4  10   1       17.22       18.91     10.24 o 
   5  10   1      101.59      119.85     26.02 o 
   6  10   1       12.34       20.49     21.28 o 
   7  10   1        1.10      -11.03     18.12 o 
   8  10   1      220.25      206.74     35.51 o 
  -5  11   1       41.49       40.99     25.22 o 
  -4  11   1        2.09       -8.67     26.00 o 
  -3  11   1        8.87        8.67     17.34 o 
  -2  11   1        5.07        7.09     22.06 o 
  -1  11   1       15.10       14.18     22.07 o 
   0  11   1       58.32       46.51     18.13 o 
   1  11   1        0.00       -2.36     18.12 o 
   2  11   1       91.47       79.63     21.29 o 
   3  11   1        2.33        6.30     20.49 o 
   4  11   1       12.25        7.88     14.97 o 
   5  11   1       19.55       20.49     24.43 o 
 -16   0   2       57.56       85.13     20.50 o 
 -14   0   2       14.94       12.61     15.76 o 
 -12   0   2      575.56      603.32     18.21 o 
 -10   0   2      373.93      388.31     12.65 o 
  -8   0   2     1052.61     1097.06     11.17 o 
  -6   0   2     2342.04     2448.41     22.85 o 
  -4   0   2     2316.79     2262.15     31.43 o 
  -2   0   2     1321.61     1160.02     11.53 o 
   0   0   2       20.60        7.10     11.04 o 
   2   0   2      542.72      513.68     17.66 o 
   4   0   2      115.61       98.74      6.32 o 
   6   0   2     1319.53     1307.77     10.45 o 
   8   0   2     1280.00     1270.22     16.00 o 
  10   0   2        4.48       12.61     11.82 o 
  12   0   2       42.49       36.26     22.86 o 
  14   0   2      136.29      134.09     17.35 o 
  16   0   2        1.07        7.09     72.49 o 
 -17   1   2       10.87       -9.46     18.91 o 
 -16   1   2      125.09       95.42     27.60 o 
 -15   1   2      232.88      236.77     18.94 o 
 -14   1   2       86.10       89.10     18.13 o 
 -13   1   2       62.68       50.45     19.71 o 
 -12   1   2      286.59      302.51     17.38 o 
 -11   1   2      532.37      531.24     21.38 o 
 -10   1   2      266.37      264.65     19.75 o 
  -9   1   2      111.73      113.60      7.89 o 
  -8   1   2       70.18       73.34      7.89 o 
  -7   1   2       84.99      107.29     28.40 o 
  -6   1   2       24.71       25.22      7.09 o 
  -5   1   2      512.12      526.31      7.16 o 
  -4   1   2      417.60      416.47     11.13 o 
  -3   1   2     2694.54     2500.92     20.99 o 
  -2   1   2     1901.19     1807.64     26.66 o 
  -1   1   2      796.57      667.34     12.16 o 
   0   1   2     1481.12     1333.89     23.33 o 
   1   1   2     5890.31     5624.08    153.66 o 
   2   1   2     6585.99     6495.96    144.58 o 
   3   1   2      352.77      340.99      6.36 o 
   4   1   2     1815.16     1716.96     22.05 o 
   5   1   2       17.77       13.40      7.88 o 
   6   1   2      100.92      123.90      9.47 o 
   7   1   2      243.02      259.28     10.28 o 
   8   1   2      534.70      523.31      9.51 o 
   9   1   2        2.51        1.58      9.46 o 
  10   1   2      273.92      248.08     16.59 o 
  11   1   2      265.80      248.01     15.80 o 
  12   1   2       12.82       13.40     16.55 o 
  13   1   2       11.56       12.61     12.61 o 
  14   1   2        2.38        3.94     17.34 o 
  15   1   2       61.98       68.58     20.50 o 
  16   1   2       18.83       11.03     19.70 o 
  17   1   2        7.78        7.88     19.70 o 
 -16   2   2       73.99       85.14     41.78 o 
 -15   2   2        1.74       -6.30     22.85 o 
 -14   2   2      136.56      123.83     17.35 o 
 -13   2   2       18.73       14.97     19.70 o 
 -12   2   2      113.68      115.94     14.99 o 
 -11   2   2       16.55        7.88     14.19 o 
 -10   2   2      766.87      804.77     26.19 o 
  -9   2   2     1268.61     1332.98     20.75 o 
  -8   2   2       16.28       21.28      7.88 o 
  -7   2   2      460.59      488.19     10.30 o 
  -6   2   2      258.17      282.33      8.70 o 
  -5   2   2       74.39       76.52      7.10 o 
  -4   2   2      173.95      181.81      7.11 o 
  -3   2   2     4479.80     4350.57     26.62 o 
  -2   2   2       83.53       78.95      3.16 o 
  -1   2   2      920.38      795.48     18.56 o 
   0   2   2     1069.08      993.73     26.75 o 
   1   2   2     1846.27     1719.43     37.95 o 
   2   2   2      528.27      504.97      8.78 o 
   3   2   2      249.33      265.33      7.13 o 
   4   2   2     1719.41     1798.65     18.68 o 
   5   2   2      600.53      520.19     28.63 o 
   6   2   2        7.55       11.03      9.46 o 
   7   2   2       14.79       17.34      7.88 o 
   8   2   2      159.27      162.61      9.47 o 
   9   2   2       14.46       12.61     10.25 o 
  10   2   2       98.82      111.21     11.04 o 
  11   2   2      131.01      142.00     21.30 o 
  12   2   2      166.97      186.21     14.20 o 
  13   2   2       47.39       44.93     19.71 o 
  14   2   2       78.23       69.38     17.35 o 
  15   2   2        9.48        3.94     14.18 o 
  16   2   2       15.77       -2.36     22.07 o 
 -16   3   2        2.88       -3.94     19.70 o 
 -15   3   2       19.95        8.67     18.91 o 
 -14   3   2       74.48       51.25     19.71 o 
 -13   3   2      175.70      155.43     15.78 o 
 -12   3   2        3.76        6.30     14.97 o 
 -11   3   2      289.78      246.45     15.80 o 
 -10   3   2       80.79       74.12     14.98 o 
  -9   3   2        6.33        3.94     17.34 o 
  -8   3   2      929.66      945.29     36.60 o 
  -7   3   2       24.72       30.74      8.67 o 
  -6   3   2      540.43      520.45     23.01 o 
  -5   3   2      379.13      369.93     20.60 o 
  -4   3   2      336.74      324.75      7.13 o 
  -3   3   2       61.29       68.63     17.35 o 
  -2   3   2      132.47      135.86      9.48 o 
  -1   3   2       23.53       28.38      8.67 o 
   0   3   2      257.11      248.68      5.54 o 
   1   3   2       57.64       38.65      4.73 o 
   2   3   2      415.02      377.12     13.50 o 
   3   3   2       15.26        0.00      8.67 o 
   4   3   2      709.68      739.97      7.97 o 
   5   3   2      479.73      548.11     12.69 o 
   6   3   2      109.27      112.05     13.41 o 
   7   3   2      304.70      287.83     11.07 o 
   8   3   2       22.24       16.55     13.40 o 
   9   3   2        7.35       13.40     11.03 o 
  10   3   2      347.60      343.84     22.92 o 
  11   3   2      404.19      404.02     18.98 o 
  12   3   2        1.18        0.79     13.40 o 
  13   3   2      118.51      108.84     13.41 o 
  14   3   2       96.17      111.97     18.92 o 
  15   3   2      317.81      290.59     26.06 o 
  16   3   2       74.33       69.37     21.29 o 
 -16   4   2        0.00       -1.58     19.70 o 
 -15   4   2       22.88       12.61     18.13 o 
 -14   4   2       10.07       11.03     25.22 o 
 -13   4   2      104.74       85.17     22.08 o 
 -12   4   2       61.13       44.15     14.19 o 
 -11   4   2       62.86       77.26     11.83 o 
 -10   4   2       53.24       63.86      9.46 o 
  -9   4   2       62.04       48.09     10.25 o 
  -8   4   2      475.06      443.32     22.17 o 
  -7   4   2       16.10       20.49     11.03 o 
  -6   4   2       16.68       20.49      8.67 o 
  -5   4   2        2.14        3.94      6.30 o 
  -4   4   2       18.55       14.98      5.52 o 
  -3   4   2      638.08      649.52     10.34 o 
  -2   4   2        8.99        8.67      3.94 o 
  -1   4   2       40.51       40.21      5.52 o 
   0   4   2      423.74      479.84     12.69 o 
   1   4   2     2412.83     2529.49     49.81 o 
   2   4   2     2954.95     3184.44     59.15 o 
   3   4   2       89.21       76.53      7.10 o 
   4   4   2      702.65      724.42      8.75 o 
   5   4   2       13.84       18.91      8.67 o 
   6   4   2      351.30      399.50     13.45 o 
   7   4   2      296.23      347.79     13.44 o 
   8   4   2       33.00       34.68     10.25 o 
   9   4   2        6.90        8.67     12.61 o 
  10   4   2       17.47       21.28     13.40 o 
  11   4   2       57.69       70.95     13.40 o 
  12   4   2      189.57      160.98     26.04 o 
  13   4   2        0.49        4.73     18.91 o 
  14   4   2        8.66        9.46     17.34 o 
  15   4   2      131.59      136.44     26.81 o 
  16   4   2        1.81       -3.15     17.34 o 
 -15   5   2       14.49        2.36     20.49 o 
 -14   5   2        0.68        6.30     18.91 o 
 -13   5   2      172.33      155.42     22.88 o 
 -12   5   2       67.54       50.46     18.92 o 
 -11   5   2      194.35      140.47     18.15 o 
 -10   5   2        4.24        4.73     16.55 o 
  -9   5   2      610.58      533.06     24.55 o 
  -8   5   2      100.24      103.32     14.99 o 
  -7   5   2        7.04        9.46     10.24 o 
  -6   5   2      705.49      760.28     16.67 o 
  -5   5   2      740.31      718.78     25.42 o 
  -4   5   2       10.91       12.61      6.30 o 
  -3   5   2      176.87      188.72     10.27 o 
  -2   5   2      863.91      921.33     41.41 o 
  -1   5   2     1509.86     1543.80     49.77 o 
   0   5   2      550.34      595.88     12.70 o 
   1   5   2      286.81      334.51      7.91 o 
   2   5   2        5.19        5.52      7.09 o 
   3   5   2     2705.15     2837.55     82.91 o 
   4   5   2       11.48       15.76      7.09 o 
   5   5   2       96.66       97.81     15.78 o 
   6   5   2        1.10       -0.79      8.67 o 
   7   5   2       75.16       70.18      8.67 o 
   8   5   2      387.62      413.55     17.40 o 
   9   5   2      212.02      224.98     15.79 o 
  10   5   2      462.64      428.67     28.47 o 
  11   5   2      530.06      500.80     29.27 o 
  12   5   2      261.95      247.10     25.26 o 
  13   5   2       35.65       40.98     14.98 o 
  14   5   2       22.86       14.97     16.55 o 
  15   5   2       13.55        8.67     23.64 o 
 -14   6   2      432.84      410.88     36.35 o 
 -13   6   2        3.88       16.55     21.28 o 
 -12   6   2      178.85      174.36     22.88 o 
 -11   6   2        0.09       -3.15     14.97 o 
 -10   6   2       83.22       62.29     11.04 o 
  -9   6   2      200.46      185.47     23.68 o 
  -8   6   2        2.21        3.94     12.61 o 
  -7   6   2      394.22      373.99     20.56 o 
  -6   6   2      134.52      130.96     11.83 o 
  -5   6   2      590.30      557.06     16.64 o 
  -4   6   2      239.76      262.23     12.64 o 
  -3   6   2      336.83      327.35     13.44 o 
  -2   6   2      588.96      618.42     24.58 o 
  -1   6   2      182.18      186.32     11.84 o 
   0   6   2     1403.14     1456.41     20.79 o 
   1   6   2      323.56      355.81     21.35 o 
   2   6   2       45.67       38.63      9.46 o 
   3   6   2       30.13       37.83      7.09 o 
   4   6   2      375.70      359.86     16.61 o 
   5   6   2        1.85        3.15     18.12 o 
   6   6   2      232.94      251.90     13.42 o 
   7   6   2        3.54        3.15     14.18 o 
   8   6   2      478.00      470.70     21.36 o 
   9   6   2      117.66      123.04     13.41 o 
  10   6   2       71.11       54.40     15.77 o 
  11   6   2       64.89       78.05     18.13 o 
  12   6   2        0.59       -1.58     18.91 o 
  13   6   2       53.15       48.08     19.71 o 
  14   6   2       78.06       89.09     22.07 o 
 -13   7   2       13.60       11.03     20.49 o 
 -12   7   2       13.58       14.97     20.49 o 
 -11   7   2       34.22       29.95     15.76 o 
 -10   7   2       31.97       39.41     16.55 o 
  -9   7   2      237.87      239.97     19.73 o 
  -8   7   2       86.84       82.79     18.14 o 
  -7   7   2      148.46      145.95     11.83 o 
  -6   7   2     1002.59      989.95     25.42 o 
  -5   7   2      690.53      631.73     35.67 o 
  -4   7   2      468.45      429.64     21.36 o 
  -3   7   2      760.00      771.17     23.01 o 
  -2   7   2      561.73      628.10     26.14 o 
  -1   7   2     1333.57     1372.11     34.30 o 
   0   7   2      725.04      704.46     32.53 o 
   1   7   2      319.36      331.15     17.39 o 
   2   7   2      262.86      247.23     13.43 o 
   3   7   2        2.57        1.58     12.61 o 
   4   7   2       51.11       31.53     10.25 o 
   5   7   2      122.80      128.57     15.78 o 
   6   7   2        0.24        1.58     11.03 o 
   7   7   2      619.75      594.69     34.84 o 
   8   7   2      335.41      360.24     20.54 o 
   9   7   2       13.62        7.88     12.61 o 
  10   7   2      143.04      132.51     27.61 o 
  11   7   2        3.78       -2.36     19.70 o 
  12   7   2       51.71       26.80     17.34 o 
  13   7   2        0.71       -3.15     26.00 o 
 -12   8   2       29.95       29.95     22.07 o 
 -11   8   2       21.82       24.43     24.43 o 
 -10   8   2      206.12      204.37     18.94 o 
  -9   8   2       41.68       37.05     14.98 o 
  -8   8   2       59.56       59.91     26.01 o 
  -7   8   2        8.26        9.46     14.97 o 
  -6   8   2      268.77      235.30     18.16 o 
  -5   8   2       45.60       30.74     12.61 o 
  -4   8   2        2.33        2.36     11.03 o 
  -3   8   2       84.15       81.22     18.92 o 
  -2   8   2        6.92       -2.36     11.82 o 
  -1   8   2      205.83      209.96     15.79 o 
   0   8   2        0.02        4.73     10.24 o 
   1   8   2       33.07       38.62     11.03 o 
   2   8   2     1110.24     1084.59     17.49 o 
   3   8   2       51.13       66.22     40.20 o 
   4   8   2      380.90      378.58     29.24 o 
   5   8   2       73.80       59.92     16.56 o 
   6   8   2      157.94      149.89     19.72 o 
   7   8   2        3.64        9.46     15.76 o 
   8   8   2       59.67       49.66     18.13 o 
   9   8   2       98.51      118.28     24.44 o 
  10   8   2       35.00       44.14     18.92 o 
  11   8   2       66.48       43.36     23.65 o 
  12   8   2       30.55       55.17     18.13 o 
 -10   9   2       16.33       10.24     21.28 o 
  -9   9   2        2.80        3.15     14.97 o 
  -8   9   2        0.01       -1.58     18.12 o 
  -7   9   2       97.09      115.91     18.92 o 
  -6   9   2      634.67      626.06     18.20 o 
  -5   9   2       47.59       46.51     17.34 o 
  -4   9   2       40.08       33.10     16.55 o 
  -3   9   2      218.76      239.93     21.31 o 
  -2   9   2        5.21        4.73     12.61 o 
  -1   9   2        6.70       10.24     14.18 o 
   0   9   2      120.28      108.05     16.56 o 
   1   9   2      122.65      114.36     15.77 o 
   2   9   2       51.24       62.27     14.19 o 
   3   9   2      237.81      237.60     12.63 o 
   4   9   2       90.55       78.85     22.08 o 
   5   9   2      407.38      278.18     56.90 o 
   6   9   2       37.06       30.74     12.61 o 
   7   9   2      148.43      156.18     26.82 o 
   8   9   2        1.39       -1.58     17.34 o 
   9   9   2       10.02       11.82     18.12 o 
  10   9   2       10.45       18.91     29.95 o 
  -8  10   2       13.77       11.03     28.37 o 
  -7  10   2        2.78        4.73     22.85 o 
  -6  10   2        0.46       -3.15     19.70 o 
  -5  10   2      138.66      123.83     22.87 o 
  -4  10   2       33.95       26.01     21.28 o 
  -3  10   2        6.50        7.88     18.12 o 
  -2  10   2        2.88       -3.15     14.97 o 
  -1  10   2      287.37      275.55     22.11 o 
   0  10   2        3.16        0.79     13.40 o 
   1  10   2      114.65       87.53     13.41 o 
   2  10   2       20.08       12.61     12.61 o 
   3  10   2      124.54      125.39     22.87 o 
   4  10   2        5.92       -7.88     17.34 o 
   5  10   2       88.64       93.82     21.29 o 
   6  10   2      207.85      202.00     26.04 o 
   7  10   2        0.45       -2.36     22.06 o 
   8  10   2       23.92       26.01     20.49 o 
  -4  11   2       11.52       11.82     18.12 o 
  -3  11   2        2.31       -2.36     23.64 o 
  -2  11   2       81.05       80.42     21.29 o 
  -1  11   2      100.77       83.58     19.71 o 
   0  11   2       28.06       20.49     18.13 o 
   1  11   2        3.07        2.36     15.76 o 
   2  11   2      231.77      253.32     30.78 o 
   3  11   2       40.51       43.35     20.49 o 
   4  11   2        8.91       14.18     18.12 o 
 -17   0   3       60.99       44.14     25.22 o 
 -15   0   3        0.74       -3.15     31.52 o 
 -13   0   3      503.83      553.73     22.94 o 
 -11   0   3      247.55      261.39     16.58 o 
  -9   0   3      156.34      172.06     11.05 o 
  -7   0   3     1943.53     1974.00     15.35 o 
  -5   0   3     2823.42     2862.56     24.75 o 
  -3   0   3    29073.83    31327.98    229.34 o 
  -1   0   3     4719.95     4213.52     54.88 o 
   1   0   3     2697.38     2410.27     27.29 o 
   3   0   3      500.51      498.95      6.38 o 
   5   0   3      117.38      108.95      6.32 o 
   7   0   3      582.40      585.87      9.53 o 
   9   0   3     2211.96     2185.77     34.66 o 
  11   0   3      816.30      838.07     30.16 o 
  13   0   3      278.11      288.22     29.22 o 
  15   0   3        1.79       -4.73     14.97 o 
  17   0   3       30.50       23.64     22.07 o 
 -17   1   3       33.89       35.47     21.28 o 
 -16   1   3      172.12      141.21     24.45 o 
 -15   1   3      343.43      362.53     34.75 o 
 -14   1   3       52.45       52.81     21.28 o 
 -13   1   3      638.72      649.30     29.30 o 
 -12   1   3      450.12      444.47     24.52 o 
 -11   1   3      207.41      207.62     16.58 o 
 -10   1   3       56.57       52.82     20.50 o 
  -9   1   3       32.09       29.95      8.67 o 
  -8   1   3     1608.92     1653.76     23.27 o 
  -7   1   3        2.20        5.52      8.67 o 
  -6   1   3      854.53      894.14     15.15 o 
  -5   1   3     1527.08     1533.52     17.77 o 
  -4   1   3     2764.81     2779.23     61.30 o 
  -3   1   3     3557.14     3373.48     29.67 o 
  -2   1   3    10356.98    10261.43     31.21 o 
  -1   1   3    17330.46    17671.54    422.13 o 
   0   1   3     3425.18     3127.62     89.11 o 
   1   1   3      887.79      801.22     25.85 o 
   2   1   3        9.38        3.94      5.52 o 
   3   1   3      458.01      433.71     19.90 o 
   4   1   3        1.48        5.52      6.30 o 
   5   1   3       12.48        9.46      3.94 o 
   6   1   3       29.39       32.32      8.67 o 
   7   1   3      630.38      611.56     31.77 o 
   8   1   3       18.74       16.55      7.09 o 
   9   1   3        0.70        2.36     11.82 o 
  10   1   3       31.85       34.68      8.67 o 
  11   1   3      411.27      420.71     22.14 o 
  12   1   3      146.92      157.78     16.57 o 
  13   1   3        0.26        0.00     12.61 o 
  14   1   3       58.27       56.76     21.28 o 
  15   1   3      150.27      137.25     28.40 o 
  16   1   3       62.90       43.36     31.53 o 
 -16   2   3      150.30      147.49     17.35 o 
 -15   2   3        1.61        1.58     18.12 o 
 -14   2   3        0.15       -7.88     26.00 o 
 -13   2   3       22.60       14.97     21.28 o 
 -12   2   3       17.57       28.37     16.55 o 
 -11   2   3      164.03      169.65     17.36 o 
 -10   2   3      658.12      688.92     19.03 o 
  -9   2   3     1491.13     1568.27     39.19 o 
  -8   2   3       92.98       93.87      8.68 o 
  -7   2   3      420.98      441.14     15.05 o 
  -6   2   3     1829.19     1918.70     18.57 o 
  -5   2   3       66.95       74.14      9.47 o 
  -4   2   3     3506.67     3438.56     63.35 o 
  -3   2   3     1849.10     1711.33     16.31 o 
  -2   2   3       24.63       15.77      3.15 o 
  -1   2   3      397.80      411.06      7.16 o 
   0   2   3      173.57      179.59      4.75 o 
   1   2   3      359.18      353.49     11.12 o 
   2   2   3     1344.79     1285.28     40.49 o 
   3   2   3        6.53        1.58      3.15 o 
   4   2   3       49.84       50.47      6.31 o 
   5   2   3      601.94      620.11     14.31 o 
   6   2   3      232.62      230.01     11.07 o 
   7   2   3       20.35       22.86      7.09 o 
   8   2   3      458.84      423.67     13.46 o 
   9   2   3       30.47       25.22     19.71 o 
  10   2   3      486.12      485.98     22.95 o 
  11   2   3        3.70        0.00     11.03 o 
  12   2   3      242.82      219.48     15.00 o 
  13   2   3     1104.94     1073.36     63.56 o 
  14   2   3       14.73       11.82     23.64 o 
  15   2   3      140.08      156.17     18.14 o 
  16   2   3       14.26       19.70     31.52 o 
 -16   3   3       18.47       24.43     22.85 o 
 -15   3   3        8.70        6.30     26.79 o 
 -14   3   3       90.42       72.54     24.44 o 
 -13   3   3       52.91       49.66     19.71 o 
 -12   3   3       41.75       33.89     14.98 o 
 -11   3   3        1.37       -7.88     16.55 o 
 -10   3   3       91.91       86.75     16.56 o 
  -9   3   3      478.79      489.99     11.87 o 
  -8   3   3        2.24        3.94      8.67 o 
  -7   3   3      465.81      461.00     24.56 o 
  -6   3   3      326.40      323.57     14.24 o 
  -5   3   3       84.11       74.94      6.31 o 
  -4   3   3      140.42      153.97      7.90 o 
  -3   3   3      538.86      554.72     11.13 o 
  -2   3   3       48.87       59.94      5.52 o 
  -1   3   3      417.16      425.50     11.11 o 
   0   3   3       26.12       30.75      6.31 o 
   1   3   3      373.78      363.30      9.52 o 
   2   3   3     4064.75     4162.42     43.72 o 
   3   3   3     1105.00     1104.68     24.05 o 
   4   3   3       39.27       48.88      7.10 o 
   5   3   3      322.92      350.57     12.66 o 
   6   3   3      195.34      197.46     10.27 o 
   7   3   3      199.56      215.60     15.79 o 
   8   3   3       28.01       28.38     12.61 o 
   9   3   3        0.77        0.00     11.03 o 
  10   3   3       75.19       78.85     11.04 o 
  11   3   3       21.10        9.46     15.76 o 
  12   3   3      303.56      296.98     26.06 o 
  13   3   3        0.05        2.36     14.97 o 
  14   3   3       55.26       37.05     19.71 o 
  15   3   3      335.45      366.43     24.48 o 
  16   3   3        0.64        1.58     19.70 o 
 -16   4   3        8.38        4.73     19.70 o 
 -15   4   3       11.12       18.91     27.58 o 
 -14   4   3        6.13        1.58     16.55 o 
 -13   4   3        1.46        0.00     26.79 o 
 -12   4   3       24.43       25.22     10.25 o 
 -11   4   3      206.03      189.42     13.42 o 
 -10   4   3       88.50       96.20     13.41 o 
  -9   4   3        0.11        1.58      8.67 o 
  -8   4   3       85.18       72.55     12.62 o 
  -7   4   3      110.09      110.44      9.47 o 
  -6   4   3        3.43        4.73      5.52 o 
  -5   4   3       96.77      105.71      8.68 o 
  -4   4   3       98.49      104.14      6.31 o 
  -3   4   3       25.68       22.07      5.52 o 
  -2   4   3      626.70      636.73     20.67 o 
  -1   4   3       79.89       77.31      9.47 o 
   0   4   3      408.15      417.75     13.48 o 
   1   4   3       85.83       78.90      5.52 o 
   2   4   3      679.54      693.64     13.52 o 
   3   4   3        5.98        5.52      4.73 o 
   4   4   3        1.98       11.82      9.46 o 
   5   4   3      340.76      375.79     11.87 o 
   6   4   3       15.29       12.61      9.46 o 
   7   4   3       88.98       75.71      8.68 o 
   8   4   3        5.25        0.00      9.46 o 
   9   4   3      244.17      244.81     19.74 o 
  10   4   3       21.62       30.74     16.55 o 
  11   4   3       93.34       82.80     18.93 o 
  12   4   3        1.23       -1.58     13.40 o 
  13   4   3       70.09       68.59     22.07 o 
  14   4   3       96.77      111.97     19.71 o 
  15   4   3       12.48       18.12     25.22 o 
 -15   5   3       94.06       98.56     19.71 o 
 -14   5   3       45.56       46.50     16.55 o 
 -13   5   3       12.27       11.03     18.12 o 
 -12   5   3        9.85       11.03     11.82 o 
 -11   5   3      195.26      153.88     18.94 o 
 -10   5   3       41.20       45.72     12.61 o 
  -9   5   3        0.14        0.00     12.61 o 
  -8   5   3       29.73       25.22      9.46 o 
  -7   5   3      159.68      162.57     12.63 o 
  -6   5   3      213.17      224.26      9.48 o 
  -5   5   3       42.06       43.36      6.31 o 
  -4   5   3        2.17        0.79      5.52 o 
  -3   5   3      320.41      336.92     14.24 o 
  -2   5   3      100.35       93.09      6.31 o 
  -1   5   3      370.93      395.76     19.79 o 
   0   5   3        9.17        9.46      7.09 o 
   1   5   3        3.88        6.30      5.52 o 
   2   5   3        6.05       10.24      9.46 o 
   3   5   3      423.91      433.12     14.25 o 
   4   5   3      173.13      160.26     15.79 o 
   5   5   3       94.90       95.44      9.47 o 
   6   5   3      229.29      230.61      9.48 o 
   7   5   3       17.88       18.13     11.82 o 
   8   5   3      562.84      595.50     24.55 o 
   9   5   3      415.02      414.33     24.51 o 
  10   5   3      621.75      635.86     28.51 o 
  11   5   3       31.12       32.31     13.40 o 
  12   5   3       66.13       74.89     27.59 o 
  13   5   3       72.59       80.41     18.92 o 
  14   5   3       49.21       51.23     20.49 o 
  15   5   3       74.57       87.51     23.65 o 
 -14   6   3        2.12        5.52     22.06 o 
 -13   6   3       24.59       26.80     16.55 o 
 -12   6   3       12.37        2.36     19.70 o 
 -11   6   3       11.41        8.67     11.82 o 
 -10   6   3        6.61       10.24     10.24 o 
  -9   6   3       68.54       78.84     19.71 o 
  -8   6   3        5.00        7.88     10.24 o 
  -7   6   3       36.27       40.99      9.46 o 
  -6   6   3       96.63       90.70      7.89 o 
  -5   6   3        0.69        1.58      8.67 o 
  -4   6   3       71.36       58.35     14.19 o 
  -3   6   3       26.20       24.43     10.25 o 
  -2   6   3      641.84      678.95     33.31 o 
  -1   6   3       34.45       39.41      7.88 o 
   0   6   3      132.58      125.46     13.41 o 
   1   6   3        4.56        0.00     10.24 o 
   2   6   3      147.59      153.10     12.63 o 
   3   6   3       16.90       13.40      6.30 o 
   4   6   3        0.12        2.36      7.88 o 
   5   6   3      306.11      292.38     14.22 o 
   6   6   3      756.37      796.47     18.25 o 
   7   6   3     1177.55     1175.53     18.31 o 
   8   6   3        5.00        8.67     11.82 o 
   9   6   3        2.40        3.94     17.34 o 
  10   6   3      117.55      136.44     22.08 o 
  11   6   3      114.21      126.18     18.14 o 
  12   6   3       43.53       45.72     22.07 o 
  13   6   3        2.89        3.94     22.85 o 
  14   6   3       22.20       35.46     19.70 o 
 -13   7   3        0.17       -8.67     30.73 o 
 -12   7   3      159.49      131.73     22.88 o 
 -11   7   3       90.22       82.79     15.77 o 
 -10   7   3        3.98        6.30     15.76 o 
  -9   7   3        1.26        3.94     14.97 o 
  -8   7   3       17.51       20.49     11.82 o 
  -7   7   3       29.39       17.34     16.55 o 
  -6   7   3        2.10        2.36     10.24 o 
  -5   7   3      859.38      831.79     30.16 o 
  -4   7   3       88.29       77.28     12.62 o 
  -3   7   3      946.82      955.91     41.32 o 
  -2   7   3      244.27      227.44     12.64 o 
  -1   7   3      283.74      278.88     15.01 o 
   0   7   3      538.75      551.94     22.96 o 
   1   7   3      217.78      223.44     18.16 o 
   2   7   3       62.73       62.29     14.98 o 
   3   7   3      302.98      298.66     18.96 o 
   4   7   3        8.09       11.03      9.46 o 
   5   7   3      139.77       22.88     82.05 o 
   6   7   3      200.57      217.84     12.63 o 
   7   7   3       97.63       88.32     14.19 o 
   8   7   3       15.52       20.49     15.76 o 
   9   7   3       98.15       77.28     18.14 o 
  10   7   3      190.34      167.27     14.20 o 
  11   7   3      123.89       97.00     18.14 o 
  12   7   3       12.26       21.28     19.70 o 
  13   7   3       45.58       61.48     22.07 o 
 -12   8   3       40.68       52.81     26.01 o 
 -11   8   3        4.76        6.30     20.49 o 
 -10   8   3       13.94       20.49     18.13 o 
  -9   8   3      138.71      141.97     16.56 o 
  -8   8   3        3.47        6.30     13.40 o 
  -7   8   3      257.06      228.94     18.95 o 
  -6   8   3        1.00        3.94     13.40 o 
  -5   8   3      175.37      175.17     14.99 o 
  -4   8   3        0.30        0.00     14.97 o 
  -3   8   3     1221.73     1294.57     32.62 o 
  -2   8   3       10.21       17.34     17.34 o 
  -1   8   3      127.54      122.26     20.51 o 
   0   8   3      434.67      395.40     16.61 o 
   1   8   3      174.86      179.13     18.15 o 
   2   8   3       62.84       40.21     33.90 o 
   3   8   3      712.82      714.81     20.60 o 
   4   8   3        0.05       -3.94     52.79 o 
   5   8   3      489.64      363.83     68.81 o 
   6   8   3       57.70       37.05     14.98 o 
   7   8   3       44.01       45.72     18.92 o 
   8   8   3        3.25        7.88     18.91 o 
   9   8   3       21.55       38.62     23.64 o 
  10   8   3        5.72       21.28     23.64 o 
  11   8   3       46.84       37.05     18.92 o 
  12   8   3        9.80       11.03     20.49 o 
 -10   9   3        5.67       -4.73     22.06 o 
  -9   9   3       27.55       30.74     21.28 o 
  -8   9   3      109.33      125.38     14.98 o 
  -7   9   3       12.07        8.67     16.55 o 
  -6   9   3       16.48       15.76     13.40 o 
  -5   9   3       56.17       45.72     15.77 o 
  -4   9   3        6.88        7.09     13.40 o 
  -3   9   3       64.77       65.43     17.34 o 
  -2   9   3       15.29        4.73     13.40 o 
  -1   9   3      199.27      203.60     17.36 o 
   0   9   3      402.03      397.54     30.03 o 
   1   9   3      145.99      156.98     16.57 o 
   2   9   3       10.12       11.82     11.03 o 
   3   9   3      387.39      361.92     19.76 o 
   4   9   3      547.18      548.22     49.84 o 
   5   9   3      233.11      191.01     48.94 o 
   6   9   3       74.10       67.80     17.34 o 
   7   9   3       12.69        4.73     14.18 o 
   8   9   3       58.60       76.46     15.77 o 
   9   9   3        2.85        9.46     21.28 o 
  10   9   3        4.37        3.15     20.49 o 
  -8  10   3       36.79       26.01     22.07 o 
  -7  10   3       10.77        7.88     19.70 o 
  -6  10   3        0.20       -7.09     14.97 o 
  -5  10   3       16.88       13.40     22.85 o 
  -4  10   3        5.03       13.40     18.12 o 
  -3  10   3       18.18       26.79     18.13 o 
  -2  10   3        5.61       20.49     19.70 o 
  -1  10   3       86.57       74.90     17.35 o 
   0  10   3       93.93       82.79     14.19 o 
   1  10   3       44.52       39.41     15.76 o 
   2  10   3      171.18      179.08     23.67 o 
   3  10   3        5.60        5.52     14.18 o 
   4  10   3      283.22      261.31     29.21 o 
   5  10   3        0.91      -11.82     21.28 o 
   6  10   3       61.80       96.17     21.28 o 
   7  10   3       31.37       12.61     20.49 o 
   8  10   3       43.78       51.23     27.59 o 
  -4  11   3        8.14        3.94     19.70 o 
  -3  11   3       33.29       26.80     16.55 o 
  -2  11   3      148.81      160.11     17.35 o 
  -1  11   3        3.38       11.03     16.55 o 
   0  11   3       38.82       38.62     18.92 o 
   1  11   3       79.40       79.63     22.07 o 
   2  11   3        4.29        0.79     31.52 o 
   3  11   3        5.19        0.79     14.18 o 
   4  11   3       13.05        7.09     18.12 o 
 -16   0   4       41.50       43.35     19.70 o 
 -14   0   4      242.33      224.17     22.89 o 
 -12   0   4       81.15       62.29     16.56 o 
 -10   0   4       15.97        7.09     12.61 o 
  -8   0   4       33.03       30.74      9.46 o 
  -6   0   4     5801.11     6113.94     25.47 o 
  -4   0   4     8498.70     9014.81     70.13 o 
  -2   0   4      118.88      120.89      4.74 o 
   0   0   4     1315.11     1181.06     53.72 o 
   2   0   4     8003.09     8038.38     65.20 o 
   4   0   4       10.43       10.25      4.73 o 
   6   0   4     5525.31     5962.76     60.86 o 
   8   0   4      366.13      368.68     10.29 o 
  10   0   4     1495.18     1359.65    105.45 o 
  12   0   4      616.93      556.69     61.77 o 
  14   0   4       24.47       21.28     16.55 o 
  16   0   4        4.59       -5.52     16.55 o 
 -16   1   4      143.51      130.14     24.45 o 
 -15   1   4        5.40       11.03     18.12 o 
 -14   1   4      153.45      138.84     21.30 o 
 -13   1   4       63.70       65.43     18.13 o 
 -12   1   4      415.83      409.54     16.60 o 
 -11   1   4       29.77       34.68     14.98 o 
 -10   1   4      166.75      163.36     15.78 o 
  -9   1   4       54.49       61.50     12.61 o 
  -8   1   4     1070.43     1061.95     15.95 o 
  -7   1   4        4.62        0.79      7.09 o 
  -6   1   4      612.60      622.89     10.33 o 
  -5   1   4        0.41        2.36      4.73 o 
  -4   1   4     1520.24     1459.71     36.37 o 
  -3   1   4      810.20      789.00      6.40 o 
  -2   1   4    12449.73    12557.88    143.48 o 
  -1   1   4     8989.88     9009.70    291.60 o 
   0   1   4      448.56      389.40     12.74 o 
   1   1   4       82.69       69.47      3.95 o 
   2   1   4     1398.41     1295.10     47.85 o 
   3   1   4      147.23      161.99      7.90 o 
   4   1   4     4488.72     3794.53    659.48 o 
   5   1   4       72.84      104.13      5.52 o 
   6   1   4       20.52       23.65      5.52 o 
   7   1   4        4.36       10.24      6.30 o 
   8   1   4        0.44        2.36      7.88 o 
   9   1   4       58.02       63.07      7.10 o 
  10   1   4      154.12      149.93     15.78 o 
  11   1   4        0.00       -1.58     12.61 o 
  12   1   4       82.06       93.83     22.08 o 
  13   1   4       84.47       70.17     21.29 o 
  14   1   4        0.23        1.58     13.40 o 
  15   1   4       13.06       15.76     20.49 o 
  16   1   4       35.42       48.08     21.28 o 
 -16   2   4        1.48        2.36     16.55 o 
 -15   2   4        4.63       -1.58     21.28 o 
 -14   2   4        6.11        1.58     14.97 o 
 -13   2   4        8.87       21.28     14.18 o 
 -12   2   4      118.89      112.79     22.08 o 
 -11   2   4      211.62      223.40     15.79 o 
 -10   2   4       13.80       13.40     11.03 o 
  -9   2   4        0.43       -4.73     11.03 o 
  -8   2   4     1243.61     1327.66     15.17 o 
  -7   2   4       83.27       87.55     10.25 o 
  -6   2   4     1577.94     1695.09     22.50 o 
  -5   2   4      703.94      717.79      9.55 o 
  -4   2   4     2308.37     2334.29     29.37 o 
  -3   2   4      946.23      916.78     16.81 o 
  -2   2   4     1579.11     1557.60     17.03 o 
  -1   2   4      471.16      440.57     15.91 o 
   0   2   4     1119.35     1073.67     29.00 o 
   1   2   4      449.77      432.42     11.13 o 
   2   2   4     2344.59     2415.55     73.92 o 
   3   2   4      299.14      292.23      7.13 o 
   4   2   4      191.99      182.56      7.11 o 
   5   2   4       11.53       14.19      7.09 o 
   6   2   4      221.28      222.83      4.74 o 
   7   2   4      176.81      174.50     10.26 o 
   8   2   4        3.17        1.58      7.09 o 
   9   2   4      463.66      445.62     31.66 o 
  10   2   4     3045.80     3042.00     59.88 o 
  11   2   4       35.47       21.28     14.19 o 
  12   2   4       63.52       58.34     16.56 o 
  13   2   4        0.47       -1.58     13.40 o 
  14   2   4        1.95       -2.36     14.18 o 
  15   2   4      139.69      134.08     17.35 o 
  16   2   4       79.80       70.17     24.44 o 
 -16   3   4        4.85        2.36     18.12 o 
 -15   3   4        0.71       -1.58     16.55 o 
 -14   3   4       13.06        7.09     16.55 o 
 -13   3   4        7.79       11.82     14.97 o 
 -12   3   4        0.07        8.67     19.70 o 
 -11   3   4        0.02       -0.79     11.03 o 
 -10   3   4       55.86       36.26     14.98 o 
  -9   3   4       15.61        9.46     10.25 o 
  -8   3   4      967.04      967.46     35.80 o 
  -7   3   4      213.72      196.66     16.59 o 
  -6   3   4      739.05      731.22     16.69 o 
  -5   3   4     1059.01     1024.55     32.74 o 
  -4   3   4      162.93      144.52      6.32 o 
  -3   3   4       52.18       63.88      5.52 o 
  -2   3   4        6.31        4.73      4.73 o 
  -1   3   4      388.41      376.65     20.62 o 
   0   3   4     2034.08     2050.54     46.40 o 
   1   3   4     1796.88     1901.85     49.45 o 
   2   3   4        6.43        7.88      4.73 o 
   3   3   4     3742.18     3871.90     89.66 o 
   4   3   4      898.96      888.52     32.70 o 
   5   3   4      434.79      423.87      9.51 o 
   6   3   4        0.00       -3.15      8.67 o 
   7   3   4       69.29       61.51      9.46 o 
   8   3   4      357.07      367.71     22.14 o 
   9   3   4      250.08      225.09     23.69 o 
  10   3   4      443.39      422.39     29.27 o 
  11   3   4      241.17      186.33     30.00 o 
  12   3   4       23.91       16.55     12.61 o 
  13   3   4      264.52      230.53     26.84 o 
  14   3   4      140.95      142.76     20.51 o 
  15   3   4       89.55       93.82     17.35 o 
  16   3   4       22.34       23.64     23.64 o 
 -15   4   4        5.82        1.58     17.34 o 
 -14   4   4       13.18       11.82     18.13 o 
 -13   4   4       10.23        6.30     14.97 o 
 -12   4   4      145.31      127.79     17.35 o 
 -11   4   4      112.75      113.57     14.20 o 
 -10   4   4      125.06      112.80     13.41 o 
  -9   4   4       30.73       36.26      8.67 o 
  -8   4   4      399.57      393.88     20.56 o 
  -7   4   4      137.31      161.76     12.62 o 
  -6   4   4      161.10      161.81      8.68 o 
  -5   4   4        0.73        4.73      8.67 o 
  -4   4   4        0.78        1.58      7.88 o 
  -3   4   4       17.81       14.19      5.52 o 
  -2   4   4       80.03       82.04      7.89 o 
  -1   4   4       90.63      102.56      7.89 o 
   0   4   4      647.75      690.83     22.26 o 
   1   4   4      354.21      346.00      9.50 o 
   2   4   4     1842.33     2056.16     62.14 o 
   3   4   4        7.39        7.09      8.67 o 
   4   4   4       10.21        8.67      5.52 o 
   5   4   4      319.57      332.93      7.91 o 
   6   4   4      234.08      240.14     12.64 o 
   7   4   4       91.93       85.97      9.46 o 
   8   4   4      125.09      111.23     16.57 o 
   9   4   4      490.09      497.76     30.07 o 
  10   4   4       22.42       22.86     11.82 o 
  11   4   4        1.67        0.79     18.12 o 
  12   4   4      379.96      383.24     23.71 o 
  13   4   4       24.93       22.86     14.97 o 
  14   4   4      213.20      232.78     33.14 o 
  15   4   4      266.64      251.00     30.78 o 
 -15   5   4       23.59       29.95     18.13 o 
 -14   5   4      115.98      102.51     25.23 o 
 -13   5   4      111.29      115.13     18.93 o 
 -12   5   4        6.39       -4.73     16.55 o 
 -11   5   4       64.48       48.88      9.46 o 
 -10   5   4       10.30       12.61     13.40 o 
  -9   5   4       60.53       64.65     11.83 o 
  -8   5   4      115.02      104.12      8.68 o 
  -7   5   4      408.42      393.88     16.61 o 
  -6   5   4        0.35       -3.94     10.24 o 
  -5   5   4       60.29       64.65      5.52 o 
  -4   5   4       29.59       32.32      7.09 o 
  -3   5   4       38.84       33.11      7.09 o 
  -2   5   4       31.72       26.80      7.88 o 
  -1   5   4       50.18       54.40      6.31 o 
   0   5   4      135.39      153.90     11.05 o 
   1   5   4      125.63      130.99      7.10 o 
   2   5   4      265.49      255.28      9.48 o 
   3   5   4      392.75      405.19     12.66 o 
   4   5   4        0.13        3.15      7.09 o 
   5   5   4       55.11       63.86     10.25 o 
   6   5   4        1.14        0.00      7.88 o 
   7   5   4      167.25      154.68     14.21 o 
   8   5   4      536.07      522.47     15.04 o 
   9   5   4      168.61      168.07     25.25 o 
  10   5   4      190.74      186.24     20.52 o 
  11   5   4        5.64       10.24     16.55 o 
  12   5   4      211.34      239.90     33.14 o 
  13   5   4        0.02        2.36     22.85 o 
  14   5   4       16.18       20.49     17.34 o 
  15   5   4       21.06       15.76     22.07 o 
 -14   6   4      135.27      108.04     29.97 o 
 -13   6   4        5.15       13.40     24.43 o 
 -12   6   4        4.11       -2.36     17.34 o 
 -11   6   4       59.56       58.33     16.55 o 
 -10   6   4       19.70       23.64     13.40 o 
  -9   6   4        2.95        0.79     11.82 o 
  -8   6   4        0.76        4.73     11.82 o 
  -7   6   4      144.63      157.79     11.83 o 
  -6   6   4       56.82       67.01      8.67 o 
  -5   6   4        4.09        5.52     10.24 o 
  -4   6   4      616.71      619.00     14.27 o 
  -3   6   4      665.48      661.44     15.07 o 
  -2   6   4      683.64      724.32     21.42 o 
  -1   6   4       19.43       22.07     10.25 o 
   0   6   4       35.55       40.99      9.46 o 
   1   6   4      226.94      264.58     15.80 o 
   2   6   4        7.85        6.30      8.67 o 
   3   6   4      373.00      335.31     18.98 o 
   4   6   4      103.86      104.11     10.25 o 
   5   6   4       76.11       82.01      9.46 o 
   6   6   4       14.88       30.74     11.82 o 
   7   6   4        4.40        0.00     12.61 o 
   8   6   4      665.95      678.90     12.67 o 
   9   6   4        1.56        7.09     16.55 o 
  10   6   4      128.57      121.46     21.30 o 
  11   6   4       12.48       15.76     19.70 o 
  12   6   4      107.23      119.86     21.29 o 
  13   6   4        4.12        0.00     17.34 o 
  14   6   4       20.36       26.79     27.58 o 
 -13   7   4      107.03       81.22     23.66 o 
 -12   7   4       63.56       55.18     19.71 o 
 -11   7   4       15.63       24.43     17.34 o 
 -10   7   4       23.99       17.34     14.97 o 
  -9   7   4        8.12       11.82     11.03 o 
  -8   7   4       43.38       35.47     15.76 o 
  -7   7   4       21.76       27.58     11.03 o 
  -6   7   4       26.29       23.64     12.61 o 
  -5   7   4       57.16       54.40     11.04 o 
  -4   7   4      198.70      178.38     11.84 o 
  -3   7   4      138.60      138.85      9.47 o 
  -2   7   4      320.14      349.27     18.97 o 
  -1   7   4        1.73       -2.36     13.40 o 
   0   7   4        5.06        2.36     11.82 o 
   1   7   4      196.10      213.13     12.63 o 
   2   7   4        6.44       12.61     11.82 o 
   3   7   4       33.95       37.05      8.67 o 
   4   7   4       10.01        9.46      9.46 o 
   5   7   4      312.75      283.61     22.12 o 
   6   7   4       43.72       45.72     14.19 o 
   7   7   4       78.84       86.73     14.98 o 
   8   7   4      173.63      147.54     18.94 o 
   9   7   4        4.17       -1.58     18.12 o 
  10   7   4       84.81       81.21     18.13 o 
  11   7   4        0.20       -4.73     16.55 o 
  12   7   4        1.26        1.58     22.85 o 
  13   7   4        7.85       14.97     26.79 o 
 -11   8   4       15.40       29.16     21.28 o 
 -10   8   4        5.37       11.03     16.55 o 
  -9   8   4        0.43       -5.52     13.40 o 
  -8   8   4      207.49      208.33     14.20 o 
  -7   8   4       17.89       20.49     18.13 o 
  -6   8   4      221.57      212.31     12.63 o 
  -5   8   4       33.96       50.44     12.61 o 
  -4   8   4       30.25       30.74     13.40 o 
  -3   8   4      156.47      149.11     15.78 o 
  -2   8   4      215.80      224.17     21.31 o 
  -1   8   4       38.62       57.54     11.82 o 
   0   8   4        1.35        1.58     13.40 o 
   1   8   4      142.65      127.80     14.99 o 
   2   8   4        4.76        1.58     14.18 o 
   3   8   4       73.91       55.19     10.25 o 
   4   8   4      714.86      720.23     50.71 o 
   5   8   4        2.84       -0.79     15.76 o 
   6   8   4      367.26      358.71     22.12 o 
   7   8   4      109.25      123.81     26.81 o 
   8   8   4        4.35        3.94     14.18 o 
   9   8   4        0.39        7.88     24.43 o 
  10   8   4      116.75      141.16     20.50 o 
  11   8   4       12.47       23.64     18.91 o 
 -10   9   4      111.29      116.70     22.08 o 
  -9   9   4      275.37      263.65     32.36 o 
  -8   9   4       16.27       18.13     15.76 o 
  -7   9   4       18.77       25.22     26.79 o 
  -6   9   4        0.03        3.15     18.12 o 
  -5   9   4       94.42       88.31     22.08 o 
  -4   9   4      110.44      103.31     18.93 o 
  -3   9   4       86.84       83.58     22.87 o 
  -2   9   4       35.33       35.47     12.61 o 
  -1   9   4        6.14        3.15     13.40 o 
   0   9   4        1.67        5.52     15.76 o 
   1   9   4       13.06        5.52     14.18 o 
   2   9   4        0.15       -3.94     11.82 o 
   3   9   4      119.01      125.40     12.62 o 
   4   9   4      136.11      134.09     21.30 o 
   5   9   4       17.32        5.52     18.13 o 
   6   9   4        0.03       -0.79     18.12 o 
   7   9   4       19.14       19.70     18.13 o 
   8   9   4       10.15        9.46     17.34 o 
   9   9   4       62.23       74.89     29.96 o 
  10   9   4        3.68       -1.58     17.34 o 
  -7  10   4       73.89       74.10     22.07 o 
  -6  10   4        7.53       13.40     24.43 o 
  -5  10   4        9.31       15.76     15.76 o 
  -4  10   4        3.39        6.30     18.12 o 
  -3  10   4       10.41        3.94     32.31 o 
  -2  10   4      150.97      132.51     22.09 o 
  -1  10   4        0.37        7.09     17.34 o 
   0  10   4       78.61       51.25     13.40 o 
   1  10   4       89.68       91.46     16.56 o 
   2  10   4       62.12       69.37     17.34 o 
   3  10   4      184.78      180.67     18.15 o 
   4  10   4       49.94       48.08     19.71 o 
   5  10   4        5.51        3.15     19.70 o 
   6  10   4        0.06       -0.79     18.12 o 
   7  10   4      104.54      110.39     26.81 o 
  -3  11   4        0.01       -7.09     23.64 o 
  -2  11   4       22.05       18.91     18.91 o 
  -1  11   4       43.49       40.20     20.49 o 
   0  11   4        2.40       -1.58     22.06 o 
   1  11   4       54.11       54.39     18.13 o 
   2  11   4      126.74       89.11     72.55 o 
   3  11   4       44.18       26.80     25.22 o 
 -15   0   5       51.98       33.89     36.26 o 
 -13   0   5       33.63       34.68     14.19 o 
 -11   0   5      346.99      379.34     20.55 o 
  -9   0   5      185.78      177.62     11.84 o 
  -7   0   5      232.29      247.31     11.85 o 
  -5   0   5     4276.83     4488.67     26.71 o 
  -3   0   5     1662.01     1582.96     22.69 o 
  -1   0   5      271.13      280.46     11.09 o 
   1   0   5      488.94      471.80     15.12 o 
   3   0   5      787.95      773.81     15.17 o 
   5   0   5     7026.28     7793.56     23.28 o 
   7   0   5      731.94      738.98     10.33 o 
   9   0   5      240.20      250.37     17.38 o 
  11   0   5       29.12       31.53     11.03 o 
  13   0   5      437.47      433.21     15.02 o 
  15   0   5        2.75        2.36     19.70 o 
 -16   1   5        0.11        0.79     23.64 o 
 -15   1   5        1.67       11.82     18.12 o 
 -14   1   5       37.36       45.71     14.98 o 
 -13   1   5        1.69        0.79     15.76 o 
 -12   1   5        9.35        4.73     14.97 o 
 -11   1   5      602.60      656.54     23.76 o 
 -10   1   5       74.36       78.06      8.67 o 
  -9   1   5      329.17      332.80     11.86 o 
  -8   1   5        3.68        2.36      8.67 o 
  -7   1   5       83.28       76.51      7.89 o 
  -6   1   5     1046.77     1100.17     26.35 o 
  -5   1   5     1654.48     1680.50     27.40 o 
  -4   1   5      260.35      255.53      8.70 o 
  -3   1   5      102.21      109.72      3.95 o 
  -2   1   5      437.74      402.68      7.15 o 
  -1   1   5      560.18      511.29      7.96 o 
   0   1   5     1494.34     1464.80     14.59 o 
   1   1   5      997.52      947.33     25.69 o 
   2   1   5     1124.75     1142.97     29.74 o 
   3   1   5      383.58      414.73     23.79 o 
   4   1   5       58.15       73.35      6.31 o 
   5   1   5     1722.20     1899.88     48.38 o 
   6   1   5     1124.39     1104.96     43.14 o 
   7   1   5       59.75       76.49      7.89 o 
   8   1   5       15.16       20.49      6.30 o 
   9   1   5      980.79      987.86     20.68 o 
  10   1   5      286.39      292.30     26.86 o 
  11   1   5     1016.06     1002.81     46.88 o 
  12   1   5        7.16        0.79     14.18 o 
  13   1   5       17.51       11.82     12.61 o 
  14   1   5       33.24       38.62     14.19 o 
  15   1   5        5.25        4.73     18.91 o 
  16   1   5       44.00       34.68     20.49 o 
 -16   2   5       26.76       45.71     22.07 o 
 -15   2   5       42.91       37.05     17.34 o 
 -14   2   5       26.85       30.74     15.76 o 
 -13   2   5      244.92      257.34     18.16 o 
 -12   2   5      350.80      346.86     24.49 o 
 -11   2   5      308.22      292.29     15.01 o 
 -10   2   5      855.38      886.00     19.85 o 
  -9   2   5        3.19        6.30     14.18 o 
  -8   2   5      178.85      171.30     11.05 o 
  -7   2   5       59.95       67.81      9.46 o 
  -6   2   5      601.40      603.98     12.70 o 
  -5   2   5       26.34       31.53      7.88 o 
  -4   2   5     1235.49     1221.88     28.06 o 
  -3   2   5       34.31       27.59      7.10 o 
  -2   2   5        2.63        2.36      3.94 o 
  -1   2   5      649.53      603.09     27.09 o 
   0   2   5     1028.53      932.60     41.70 o 
   1   2   5      133.86      135.84      9.48 o 
   2   2   5      542.07      572.32     26.23 o 
   3   2   5       24.38       19.71      5.52 o 
   4   2   5      449.99      460.70     24.58 o 
   5   2   5      513.67      601.24     20.62 o 
   6   2   5      398.61      390.31     11.88 o 
   7   2   5       16.02       15.76      7.09 o 
   8   2   5       26.38       26.01      9.46 o 
   9   2   5      326.70      297.97     21.34 o 
  10   2   5      541.42      525.68     17.42 o 
  11   2   5       16.37       22.07     11.03 o 
  12   2   5      180.49      170.44     16.57 o 
  13   2   5        9.64        2.36     18.12 o 
  14   2   5       15.41       12.61     14.19 o 
  15   2   5       39.43       25.22     18.13 o 
  16   2   5        8.19       -5.52     21.28 o 
 -16   3   5        3.88       16.55     15.76 o 
 -15   3   5       12.42        9.46     21.28 o 
 -14   3   5       43.81       30.74     13.40 o 
 -13   3   5       17.53        8.67     14.97 o 
 -12   3   5       63.04       59.13     14.98 o 
 -11   3   5      272.27      274.81     22.11 o 
 -10   3   5       87.30       72.55     12.62 o 
  -9   3   5       59.53       45.73      8.67 o 
  -8   3   5        0.72       -1.58      8.67 o 
  -7   3   5      500.55      495.84     17.43 o 
  -6   3   5       17.57       16.55      6.31 o 
  -5   3   5      335.99      337.03     18.20 o 
  -4   3   5      164.09      175.30     11.84 o 
  -3   3   5       71.14       64.68      6.31 o 
  -2   3   5        0.51       -0.79      5.52 o 
  -1   3   5      891.64      918.84     20.76 o 
   0   3   5     2198.55     2386.58     47.18 o 
   1   3   5       62.07       57.57      5.52 o 
   2   3   5        0.31        2.36      6.30 o 
   3   3   5       45.71       54.40      7.88 o 
   4   3   5     1301.78     1287.07     33.64 o 
   5   3   5      213.19      196.70     22.91 o 
   6   3   5       54.57       61.50      7.88 o 
   7   3   5      986.01     1067.34     43.78 o 
   8   3   5      737.63      800.68     39.68 o 
   9   3   5       83.05       81.22     16.56 o 
  10   3   5       72.58       60.71     11.83 o 
  11   3   5      351.91      291.57     49.78 o 
  12   3   5       59.85       40.20     14.19 o 
  13   3   5       78.28       91.46     20.50 o 
  14   3   5      112.50      128.54     17.35 o 
  15   3   5       32.88       35.47     18.92 o 
 -15   4   5       39.56       32.32     19.70 o 
 -14   4   5        0.09        3.94     14.18 o 
 -13   4   5      145.63      141.19     14.20 o 
 -12   4   5       71.08       48.09     17.34 o 
 -11   4   5       43.58       44.93     12.61 o 
 -10   4   5        7.50        6.30     11.82 o 
  -9   4   5       61.44       59.92     11.83 o 
  -8   4   5       18.81       26.01      9.46 o 
  -7   4   5      135.81      145.97     11.84 o 
  -6   4   5      397.05      443.06     15.82 o 
  -5   4   5        4.38        4.73      6.30 o 
  -4   4   5      161.29      160.25     12.63 o 
  -3   4   5      503.22      536.68      8.72 o 
  -2   4   5       59.38       61.51      6.31 o 
  -1   4   5     4441.80     4854.43     99.77 o 
   0   4   5     1083.55     1153.54     26.36 o 
   1   4   5      298.85      298.19     15.03 o 
   2   4   5      114.61      124.68      7.10 o 
   3   4   5     1006.40     1041.38     23.92 o 
   4   4   5       21.42       22.07      5.52 o 
   5   4   5      313.08      213.47     57.72 o 
   6   4   5      247.79      263.06     13.43 o 
   7   4   5      140.58      141.24     13.41 o 
   8   4   5      729.32      778.87     31.73 o 
   9   4   5     1159.72     1150.60     40.58 o 
  10   4   5     1382.38     1383.06     35.05 o 
  11   4   5      163.90      147.54     21.30 o 
  12   4   5      314.35      309.59     31.59 o 
  13   4   5       32.60       52.02     16.55 o 
  14   4   5       13.78       23.64     19.70 o 
  15   4   5       37.59       35.47     24.43 o 
 -14   5   5       56.52       69.37     18.92 o 
 -13   5   5      229.59      214.66     39.46 o 
 -12   5   5      440.21      403.11     36.36 o 
 -11   5   5       60.08       54.39     18.92 o 
 -10   5   5       10.39       10.24     11.82 o 
  -9   5   5       83.26       74.12      9.46 o 
  -8   5   5      107.45       91.49     11.04 o 
  -7   5   5       26.38       26.80     12.61 o 
  -6   5   5      420.91      439.05     10.28 o 
  -5   5   5       35.11       33.11     11.04 o 
  -4   5   5        1.12        0.79      7.09 o 
  -3   5   5       51.44       59.92      7.88 o 
  -2   5   5      252.71      248.10     13.43 o 
  -1   5   5      239.32      257.56     14.22 o 
   0   5   5     1560.48     1608.72     64.12 o 
   1   5   5      330.61      350.35     11.86 o 
   2   5   5      780.17      824.82     21.45 o 
   3   5   5        0.86       -1.58      8.67 o 
   4   5   5        6.47       12.61      7.09 o 
   5   5   5      732.81      752.32     19.84 o 
   6   5   5      422.45      434.30     21.36 o 
   7   5   5     3386.72     3392.77     48.68 o 
   8   5   5      131.29      124.64     11.04 o 
   9   5   5       38.46       41.78     17.34 o 
  10   5   5      133.32      138.04     18.14 o 
  11   5   5      119.71      115.14     14.20 o 
  12   5   5      249.54      252.59     31.57 o 
  13   5   5        0.20        0.00     16.55 o 
  14   5   5      135.55      146.69     26.81 o 
 -14   6   5       17.29       18.13     18.91 o 
 -13   6   5       89.49       90.67     21.29 o 
 -12   6   5       52.00       52.81     18.13 o 
 -11   6   5       54.53       44.93     11.04 o 
 -10   6   5       71.58       69.38     11.04 o 
  -9   6   5      531.25      515.04     26.90 o 
  -8   6   5        7.36        8.67     11.82 o 
  -7   6   5       54.80       58.34     13.40 o 
  -6   6   5      381.33      375.51     26.88 o 
  -5   6   5     3121.33     3244.84    100.39 o 
  -4   6   5       30.14       28.37      8.67 o 
  -3   6   5       47.72       46.51      8.67 o 
  -2   6   5      253.01      256.72     16.59 o 
  -1   6   5      144.90      149.14     11.84 o 
   0   6   5      223.20      221.12     12.64 o 
   1   6   5        1.72        3.94      8.67 o 
   2   6   5      214.38      216.35     13.42 o 
   3   6   5      163.83      186.25     17.36 o 
   4   6   5      304.34      318.44     17.38 o 
   5   6   5      444.77      461.99     16.61 o 
   6   6   5      457.31      467.51     22.94 o 
   7   6   5        0.00        8.67     13.40 o 
   8   6   5      161.38      165.68     14.99 o 
   9   6   5       33.56       14.98     12.61 o 
  10   6   5       41.65       40.99     14.98 o 
  11   6   5       23.02       35.46     18.13 o 
  12   6   5        0.01       11.03     15.76 o 
  13   6   5       51.48       86.71     24.44 o 
 -13   7   5       57.91       44.14     14.98 o 
 -12   7   5       33.47       39.41     17.34 o 
 -11   7   5       15.80       24.43     17.34 o 
 -10   7   5        0.76       -3.94     17.34 o 
  -9   7   5      445.55      442.67     18.18 o 
  -8   7   5      248.71      262.88     14.21 o 
  -7   7   5       55.63       54.39     13.40 o 
  -6   7   5       43.98       40.99     13.40 o 
  -5   7   5        0.04       -2.36     10.24 o 
  -4   7   5       50.29       59.91     10.25 o 
  -3   7   5      522.39      531.87     23.74 o 
  -2   7   5       61.23       56.76     11.83 o 
  -1   7   5      122.21      122.27     11.04 o 
   0   7   5      241.35      259.79     13.42 o 
   1   7   5       37.03       43.35     14.98 o 
   2   7   5      144.54      157.79     12.62 o 
   3   7   5      183.38      158.63     14.21 o 
   4   7   5      181.56      156.25     13.42 o 
   5   7   5        2.19       -3.15     11.03 o 
   6   7   5      149.03      127.80     18.14 o 
   7   7   5      356.49      336.59     16.59 o 
   8   7   5       73.53       57.55     18.92 o 
   9   7   5        4.40       12.61     14.18 o 
  10   7   5      126.46      124.61     14.20 o 
  11   7   5        2.97       -0.79     20.49 o 
  12   7   5       17.40       11.03     23.64 o 
 -11   8   5      125.35      130.91     20.50 o 
 -10   8   5      107.45       98.57     18.14 o 
  -9   8   5       78.42       88.30     19.71 o 
  -8   8   5        2.43       -1.58     14.18 o 
  -7   8   5       17.50       18.13     15.76 o 
  -6   8   5       91.49      100.93     25.23 o 
  -5   8   5        0.29        2.36     11.82 o 
  -4   8   5      107.80      126.97     14.98 o 
  -3   8   5        0.25        2.36     11.03 o 
  -2   8   5      106.20      104.89     11.83 o 
  -1   8   5      650.24      636.78     40.39 o 
   0   8   5       43.62       40.99     13.40 o 
   1   8   5        3.25        7.09     14.97 o 
   2   8   5        2.04        3.15     11.03 o 
   3   8   5      835.99      868.39     28.55 o 
   4   8   5       56.69       52.03     14.98 o 
   5   8   5      261.00      287.38     23.69 o 
   6   8   5      329.44      322.26     26.86 o 
   7   8   5        1.65        7.88     14.18 o 
   8   8   5       29.74       20.49     17.34 o 
   9   8   5        2.35        0.79     20.49 o 
  10   8   5        8.49        6.30     22.06 o 
  11   8   5       14.38        7.09     20.49 o 
  -9   9   5      233.36      197.29     23.67 o 
  -8   9   5        2.37        4.73     18.91 o 
  -7   9   5       28.41       29.16     17.34 o 
  -6   9   5       35.18       47.29     22.07 o 
  -5   9   5        0.18        3.94     13.40 o 
  -4   9   5       51.79       64.64     17.34 o 
  -3   9   5      587.79      625.11     26.11 o 
  -2   9   5        8.55       16.55     14.18 o 
  -1   9   5      322.59      318.30     25.27 o 
   0   9   5       50.43       46.51     14.19 o 
   1   9   5       80.59       69.38     14.19 o 
   2   9   5       93.06       74.91     12.62 o 
   3   9   5       83.76       94.61     15.77 o 
   4   9   5        0.92       -2.36     11.03 o 
   5   9   5       79.35       67.01     18.13 o 
   6   9   5       45.32       31.53     17.34 o 
   7   9   5       42.64       37.05     18.92 o 
   8   9   5       37.92       29.16     18.13 o 
   9   9   5        2.70       -2.36     16.55 o 
  -7  10   5        9.06        1.58     18.91 o 
  -6  10   5       26.96        4.73     20.49 o 
  -5  10   5      274.39      230.50     24.47 o 
  -4  10   5        4.45       -3.94     19.70 o 
  -3  10   5      133.15      141.96     22.87 o 
  -2  10   5        1.45       -8.67     19.70 o 
  -1  10   5       31.91       36.25     15.76 o 
   0  10   5      252.23      291.26     31.57 o 
   1  10   5       50.28       52.81     14.19 o 
   2  10   5       23.98       19.70     18.13 o 
   3  10   5      237.67      240.71     26.83 o 
   4  10   5       15.69        9.46     16.55 o 
   5  10   5        5.23        3.94     13.40 o 
   6  10   5        5.76        5.52     16.55 o 
   7  10   5       28.29       27.58     22.86 o 
  -2  11   5       40.80       33.10     13.40 o 
  -1  11   5       63.88       50.45     21.28 o 
   0  11   5        0.17      -10.24     26.79 o 
   1  11   5       40.92       45.71     18.13 o 
   2  11   5        8.57       18.12     19.70 o 
 -16   0   6      639.62      723.92     50.64 o 
 -14   0   6       37.01       44.14     17.34 o 
 -12   0   6      253.55      241.59     20.53 o 
 -10   0   6       52.33       52.03     18.92 o 
  -8   0   6      211.07      209.26     16.58 o 
  -6   0   6      127.35      123.90     11.05 o 
  -4   0   6      940.97     1025.97     15.97 o 
  -2   0   6     2613.22     2576.34     32.83 o 
   0   0   6       29.34       30.75      9.46 o 
   2   0   6     8310.46     8733.51    131.26 o 
   4   0   6     3073.04     3485.24    131.36 o 
   6   0   6       73.37       73.35      9.46 o 
   8   0   6      320.00      325.69      8.70 o 
  10   0   6      150.87      151.49     18.94 o 
  12   0   6      217.25      187.06     16.58 o 
  14   0   6      275.42      246.31     31.58 o 
  16   0   6       13.28        7.88     18.12 o 
 -16   1   6        5.28        5.52     18.91 o 
 -15   1   6        0.64       -0.79     18.12 o 
 -14   1   6        0.45       -3.15     19.70 o 
 -13   1   6       22.55       20.49     16.55 o 
 -12   1   6        3.49        0.79     14.97 o 
 -11   1   6      181.47      208.33     14.20 o 
 -10   1   6      497.41      521.53     25.32 o 
  -9   1   6      252.37      256.70     16.59 o 
  -8   1   6      126.69      130.18     14.20 o 
  -7   1   6      161.31      179.97      7.89 o 
  -6   1   6       37.86       35.47      5.52 o 
  -5   1   6       64.14       50.47      4.73 o 
  -4   1   6     3375.00     3464.21     70.04 o 
  -3   1   6     1303.16     1271.34     28.11 o 
  -2   1   6      287.33      287.33      7.12 o 
  -1   1   6       24.14       28.38      3.94 o 
   0   1   6       32.80       33.11      5.52 o 
   1   1   6     1320.65     1283.54     41.04 o 
   2   1   6      290.47      303.16     11.08 o 
   3   1   6     1644.15     1812.79     83.90 o 
   4   1   6      253.60      284.65     17.40 o 
   5   1   6      455.00      484.20     22.19 o 
   6   1   6      568.70      557.59     26.17 o 
   7   1   6      897.56      957.81     25.46 o 
   8   1   6      129.94      130.97     10.26 o 
   9   1   6       65.68       69.38      8.67 o 
  10   1   6       90.80       91.48      9.46 o 
  11   1   6       87.34       88.32     11.83 o 
  12   1   6      280.80      285.86     25.27 o 
  13   1   6      116.01      111.99     18.14 o 
  14   1   6       34.43       32.31     18.13 o 
  15   1   6        0.00        5.52     16.55 o 
  16   1   6      216.38      181.48     24.46 o 
 -16   2   6        2.49       -1.58     17.34 o 
 -15   2   6      127.02      106.47     22.08 o 
 -14   2   6       21.48       18.91     14.97 o 
 -13   2   6      535.82      517.32     26.89 o 
 -12   2   6      603.14      641.97     30.08 o 
 -11   2   6       63.03       66.22     11.83 o 
 -10   2   6      394.91      396.90     17.39 o 
  -9   2   6       42.70       45.72     11.04 o 
  -8   2   6       49.43       52.03     10.25 o 
  -7   2   6     1287.91     1288.90     15.17 o 
  -6   2   6      750.79      702.46     19.87 o 
  -5   2   6      139.08      144.44      7.89 o 
  -4   2   6       19.01       38.62      7.09 o 
  -3   2   6      654.40      613.02     33.39 o 
  -2   2   6     1991.75     2114.66     25.94 o 
  -1   2   6     3300.91     3286.44    256.11 o 
   0   2   6      864.76      771.90     36.72 o 
   1   2   6      160.18      159.55      5.53 o 
   2   2   6     1059.97     1176.71     44.00 o 
   3   2   6      906.51      900.60     57.43 o 
   4   2   6      277.35      327.38     17.40 o 
   5   2   6      204.81      250.40     11.85 o 
   6   2   6       65.83       71.76     11.04 o 
   7   2   6      211.52      203.74     11.85 o 
   8   2   6        5.33        6.30      8.67 o 
   9   2   6        9.13       18.91      8.67 o 
  10   2   6      256.32      277.18     19.74 o 
  11   2   6       93.41       89.11     16.56 o 
  12   2   6      415.67      388.89     19.76 o 
  13   2   6        7.98        1.58     16.55 o 
  14   2   6       10.77       11.03     15.76 o 
  15   2   6        1.25       -1.58     17.34 o 
 -15   3   6       11.25        4.73     17.34 o 
 -14   3   6       38.72       38.62     18.92 o 
 -13   3   6      299.10      294.53     30.01 o 
 -12   3   6       92.76       92.26     19.71 o 
 -11   3   6      518.27      524.54     31.65 o 
 -10   3   6        2.71        1.58     16.55 o 
  -9   3   6      214.80      202.10     17.37 o 
  -8   3   6      200.10      201.31     11.84 o 
  -7   3   6      104.63       99.39     11.04 o 
  -6   3   6       25.14       22.86      7.09 o 
  -5   3   6      171.54      167.37     11.05 o 
  -4   3   6       72.95       74.13      9.46 o 
  -3   3   6       17.53       20.49      3.94 o 
  -2   3   6       41.74       44.94      5.52 o 
  -1   3   6      366.95      376.12     18.21 o 
   0   3   6     3351.04     3487.26    112.73 o 
   1   3   6     1232.67     1359.83     39.24 o 
   2   3   6      552.02      577.74     23.01 o 
   3   3   6       12.76        6.30      6.30 o 
   4   3   6        5.14        8.67      7.88 o 
   5   3   6      409.23      447.23     21.37 o 
   6   3   6       53.08       65.44      9.46 o 
   7   3   6      145.19      127.04     14.20 o 
   8   3   6       17.96       11.82     15.76 o 
   9   3   6      401.97      440.43     20.56 o 
  10   3   6       30.18       41.77     14.19 o 
  11   3   6      527.52      566.49     26.11 o 
  12   3   6       13.93        8.67     17.34 o 
  13   3   6      813.00      862.96     49.92 o 
  14   3   6        0.56       -1.58     15.76 o 
  15   3   6        6.44        3.15     18.12 o 
 -15   4   6        2.50        2.36     18.91 o 
 -14   4   6      454.00      439.42     37.15 o 
 -13   4   6      172.68      164.09     22.09 o 
 -12   4   6       24.92       22.07     15.76 o 
 -11   4   6        5.12        7.88     12.61 o 
 -10   4   6       33.51       35.47     17.34 o 
  -9   4   6      115.59      113.58     13.41 o 
  -8   4   6       97.06       95.43      7.89 o 
  -7   4   6      478.22      456.68     27.70 o 
  -6   4   6      368.35      393.83     22.93 o 
  -5   4   6      376.05      369.41     19.78 o 
  -4   4   6      340.02      367.76     17.40 o 
  -3   4   6      716.22      733.95     18.27 o 
  -2   4   6      729.78      756.49     42.12 o 
  -1   4   6       81.94      102.54      6.31 o 
   0   4   6      373.38      379.91     15.83 o 
   1   4   6       38.14       44.93      4.73 o 
   2   4   6      121.90      130.99      9.47 o 
   3   4   6      801.53      798.19     16.70 o 
   4   4   6       28.08       22.86     10.25 o 
   5   4   6       81.02       76.50      9.46 o 
   6   4   6        8.24        4.73      7.09 o 
   7   4   6     2341.58     2471.43     46.68 o 
   8   4   6     1342.29     1369.47     47.83 o 
   9   4   6       15.36       15.76     13.40 o 
  10   4   6       45.97       35.47     16.55 o 
  11   4   6      103.87      104.88     20.50 o 
  12   4   6        0.14        5.52     12.61 o 
  13   4   6       35.90       40.98     19.70 o 
  14   4   6      194.80      182.25     28.40 o 
  15   4   6       16.40       17.34     18.91 o 
 -14   5   6        0.62        2.36     19.70 o 
 -13   5   6       85.65       78.05     15.77 o 
 -12   5   6       15.34        9.46     17.34 o 
 -11   5   6      126.29      120.67     16.56 o 
 -10   5   6       26.46       19.70     12.61 o 
  -9   5   6       39.54       31.53     12.61 o 
  -8   5   6       15.42       15.76     11.82 o 
  -7   5   6       83.63       78.85     11.83 o 
  -6   5   6      864.87      787.76     50.03 o 
  -5   5   6       43.12       35.47     11.04 o 
  -4   5   6      240.18      251.95     11.85 o 
  -3   5   6      223.26      239.29     14.22 o 
  -2   5   6       64.84       64.66      9.46 o 
  -1   5   6      188.32      217.91      8.68 o 
   0   5   6       44.47       70.16      7.88 o 
   1   5   6      128.45      152.28     13.41 o 
   2   5   6       41.66       58.34      7.09 o 
   3   5   6        4.82       -4.73      7.88 o 
   4   5   6      609.90      555.63     24.57 o 
   5   5   6     1460.05     1385.68     39.13 o 
   6   5   6        5.21        3.15     15.76 o 
   7   5   6      675.79      693.46     17.44 o 
   8   5   6       75.19       71.75     12.62 o 
   9   5   6       92.02      108.03     14.98 o 
  10   5   6      120.37      118.30     16.56 o 
  11   5   6       18.98       21.28     16.55 o 
  12   5   6       30.72       33.10     21.28 o 
  13   5   6       32.38       19.70     18.13 o 
  14   5   6       17.77       19.70     17.34 o 
 -13   6   6        5.22        0.00     16.55 o 
 -12   6   6        2.27        3.94     14.97 o 
 -11   6   6       34.60       22.07     14.19 o 
 -10   6   6        2.84        3.94     14.18 o 
  -9   6   6        1.77        4.73     11.03 o 
  -8   6   6      465.12      457.88     29.26 o 
  -7   6   6       14.15       18.91     11.03 o 
  -6   6   6      571.90      549.46     19.00 o 
  -5   6   6     1583.25     1625.27     37.54 o 
  -4   6   6      255.07      262.20     11.06 o 
  -3   6   6      274.79      283.59     17.38 o 
  -2   6   6      117.42      112.01      8.68 o 
  -1   6   6       16.91       24.43      9.46 o 
   0   6   6        3.15        3.15      7.88 o 
   1   6   6       22.70       17.34      7.09 o 
   2   6   6      477.03      473.28     15.83 o 
   3   6   6       30.13       36.26      9.46 o 
   4   6   6       27.71       21.28     13.40 o 
   5   6   6      319.01      291.56     26.86 o 
   6   6   6        3.83        7.88      8.67 o 
   7   6   6      841.14      846.39     23.00 o 
   8   6   6      124.46      112.79     21.30 o 
   9   6   6        0.17        0.00     12.61 o 
  10   6   6      119.29      122.24     24.45 o 
  11   6   6       21.83       31.52     16.55 o 
  12   6   6        7.81        3.94     16.55 o 
  13   6   6        0.02        8.67     23.64 o 
 -12   7   6        0.05        4.73     15.76 o 
 -11   7   6        0.01        0.00     13.40 o 
 -10   7   6       31.70       35.47     13.40 o 
  -9   7   6        0.78       -2.36     16.55 o 
  -8   7   6      642.01      627.77     22.96 o 
  -7   7   6      357.98      338.95     26.86 o 
  -6   7   6      511.70      522.90     15.82 o 
  -5   7   6      365.12      362.72     28.45 o 
  -4   7   6      527.74      559.48     34.82 o 
  -3   7   6      132.75      149.09     14.20 o 
  -2   7   6      232.18      243.17     18.95 o 
  -1   7   6     1082.06     1086.18     38.96 o 
   0   7   6       38.59       47.29     12.61 o 
   1   7   6      998.48     1003.57     23.84 o 
   2   7   6       14.25       14.19     13.40 o 
   3   7   6      224.04      199.73     13.42 o 
   4   7   6     1126.02     1087.70     18.29 o 
   5   7   6       38.17       33.89     11.82 o 
   6   7   6        0.11        3.94     16.55 o 
   7   7   6       54.48       34.68     14.98 o 
   8   7   6       13.99       12.61     14.97 o 
   9   7   6       70.34       66.22     15.77 o 
  10   7   6      230.85      222.55     25.25 o 
  11   7   6       33.51       35.47     18.92 o 
  12   7   6       10.73       14.18     26.79 o 
 -11   8   6        0.18       14.18     22.85 o 
 -10   8   6       37.61       41.77     24.43 o 
  -9   8   6       75.25       67.80     14.98 o 
  -8   8   6      123.05      111.99     27.60 o 
  -7   8   6        0.38        0.00     15.76 o 
  -6   8   6       27.29       15.76     18.92 o 
  -5   8   6       24.23       22.86     12.61 o 
  -4   8   6       37.44       40.99     11.03 o 
  -3   8   6      645.66      670.67     23.75 o 
  -2   8   6      690.45      737.48     33.27 o 
  -1   8   6        5.82        3.94     13.40 o 
   0   8   6      261.96      258.98     22.90 o 
   1   8   6       13.40       17.34     11.82 o 
   2   8   6        4.58        3.15     11.03 o 
   3   8   6      145.33      183.01     14.99 o 
   4   8   6        4.41       -3.94     13.40 o 
   5   8   6       31.59       26.80     14.19 o 
   6   8   6       41.12       52.02     14.98 o 
   7   8   6       28.75       26.80     18.13 o 
   8   8   6       50.66       46.51     17.34 o 
   9   8   6       83.07       67.01     21.29 o 
  10   8   6       36.52       27.59     20.49 o 
  -9   9   6      289.99      247.09     33.94 o 
  -8   9   6       79.93       65.44     16.56 o 
  -7   9   6      137.75      129.34     22.08 o 
  -6   9   6      162.32      149.09     21.30 o 
  -5   9   6      263.83      264.45     23.68 o 
  -4   9   6      409.10      404.58     30.82 o 
  -3   9   6       27.82       37.83     15.76 o 
  -2   9   6       33.66       41.77     14.98 o 
  -1   9   6        1.64        6.30     13.40 o 
   0   9   6       19.74       20.49     12.61 o 
   1   9   6       20.43       20.49     14.97 o 
   2   9   6       17.15       12.61     15.76 o 
   3   9   6      436.05      444.98     27.66 o 
   4   9   6      306.91      281.11     20.53 o 
   5   9   6       47.49       20.49     18.13 o 
   6   9   6        1.54        4.73     18.91 o 
   7   9   6        6.47        8.67     16.55 o 
   8   9   6        6.00        3.15     19.70 o 
   9   9   6       26.08       22.07     22.07 o 
  -6  10   6       17.25       16.55     22.07 o 
  -5  10   6       42.92       44.93     20.49 o 
  -4  10   6       52.75       45.72     22.07 o 
  -3  10   6      119.53      115.13     22.87 o 
  -2  10   6       12.27       26.79     14.18 o 
  -1  10   6        6.45        5.52     15.76 o 
   0  10   6        3.03        3.15     18.12 o 
   1  10   6      175.95      183.02     33.92 o 
   2  10   6       56.41       54.39     20.49 o 
   3  10   6       80.89       87.51     18.92 o 
   4  10   6       29.22       30.74     22.07 o 
   5  10   6        0.80       -6.30     21.28 o 
   6  10   6       34.66       35.47     31.53 o 
 -15   0   7       70.29       61.49     19.71 o 
 -13   0   7        6.31        0.00     17.34 o 
 -11   0   7        3.23        6.30     13.40 o 
  -9   0   7     3224.77     3421.06     84.31 o 
  -7   0   7        7.17        6.30      9.46 o 
  -5   0   7     1574.71     1558.80     24.88 o 
  -3   0   7       44.61       43.36      2.37 o 
  -1   0   7     1797.69     1755.03     56.59 o 
   1   0   7      100.77      107.32     11.84 o 
   3   0   7      830.82      826.95     28.68 o 
   5   0   7      117.53      130.98     14.20 o 
   7   0   7       20.28       25.22     11.03 o 
   9   0   7       88.32       69.40     12.62 o 
  11   0   7       10.47       18.12     11.82 o 
  13   0   7        4.27        5.52     29.16 o 
  15   0   7       70.46       78.83     29.96 o 
 -16   1   7       80.83       85.93     30.75 o 
 -15   1   7       15.51       14.18     18.13 o 
 -14   1   7       62.20       65.43     22.07 o 
 -13   1   7      163.93      161.72     18.93 o 
 -12   1   7      182.79      190.16     15.78 o 
 -11   1   7      440.45      419.88     18.98 o 
 -10   1   7      227.03      230.53     13.42 o 
  -9   1   7      260.35      263.01     11.85 o 
  -8   1   7      550.68      598.85     17.43 o 
  -7   1   7     2259.27     2392.37     40.30 o 
  -6   1   7     3385.43     3392.17     53.09 o 
  -5   1   7       78.07       65.46      6.31 o 
  -4   1   7      618.50      631.28     13.50 o 
  -3   1   7     1362.23     1468.64     36.90 o 
  -2   1   7      132.11      123.94      5.53 o 
  -1   1   7        1.81       -1.58      5.52 o 
   0   1   7      649.84      641.01     11.13 o 
   1   1   7      662.03      660.13     40.56 o 
   2   1   7       24.60       18.92      6.31 o 
   3   1   7        3.64        4.73      5.52 o 
   4   1   7      236.65      271.85     16.60 o 
   5   1   7      449.48      502.17     26.93 o 
   6   1   7      148.97      156.27     15.78 o 
   7   1   7      415.88      419.38     15.03 o 
   8   1   7       17.48       16.55      7.09 o 
   9   1   7      164.79      130.99     11.05 o 
  10   1   7      124.67      124.63     14.20 o 
  11   1   7      442.39      448.33     18.98 o 
  12   1   7        4.80        7.88     22.06 o 
  13   1   7       22.36       22.07     12.61 o 
  14   1   7      103.58       89.10     22.08 o 
  15   1   7        0.79        7.88     19.70 o 
 -15   2   7       23.63       11.82     16.55 o 
 -14   2   7      100.15       97.77     18.14 o 
 -13   2   7      124.94      127.76     13.41 o 
 -12   2   7      389.58      385.64     16.60 o 
 -11   2   7        0.09        0.79     14.97 o 
 -10   2   7       43.10       32.32     11.82 o 
  -9   2   7      629.42      633.06     23.77 o 
  -8   2   7        0.75        5.52     10.24 o 
  -7   2   7        3.94        2.36     10.24 o 
  -6   2   7       45.10       35.48      9.46 o 
  -5   2   7      128.34      145.20     10.26 o 
  -4   2   7     1248.15     1220.24     43.98 o 
  -3   2   7     1335.76     1351.42     30.44 o 
  -2   2   7      244.79      290.90     17.39 o 
  -1   2   7       27.46       12.61      4.73 o 
   0   2   7     1178.94     1271.80     27.21 o 
   1   2   7      135.73      142.09     11.84 o 
   2   2   7      185.01      176.93     10.27 o 
   3   2   7       18.42       25.22      7.09 o 
   4   2   7       51.13       52.83      7.10 o 
   5   2   7      215.00      225.90     10.27 o 
   6   2   7      383.68      424.83     24.52 o 
   7   2   7      753.22      805.67     28.58 o 
   8   2   7        5.69        5.52      8.67 o 
   9   2   7       83.15       65.45     13.41 o 
  10   2   7      253.47      225.83     15.79 o 
  11   2   7       81.96       74.12     15.77 o 
  12   2   7        3.90        0.79     13.40 o 
  13   2   7        1.89        3.94     21.28 o 
  14   2   7       49.61       27.59     19.71 o 
  15   2   7        5.25        1.58     22.06 o 
 -15   3   7       69.92       42.57     17.34 o 
 -14   3   7      130.09      145.11     17.35 o 
 -13   3   7       35.86       42.56     30.74 o 
 -12   3   7        5.91        7.09     18.12 o 
 -11   3   7      294.67      281.15     19.74 o 
 -10   3   7      398.69      367.58     19.76 o 
  -9   3   7      165.90      145.19     15.78 o 
  -8   3   7       85.18       93.05      8.67 o 
  -7   3   7      143.35      145.97     12.62 o 
  -6   3   7      251.12      242.52     11.06 o 
  -5   3   7       68.24       59.93      9.46 o 
  -4   3   7        8.40        7.09      6.30 o 
  -3   3   7     1025.29     1014.93     66.17 o 
  -2   3   7      800.15      762.07     70.00 o 
  -1   3   7      296.07      310.00     22.14 o 
   0   3   7      513.85      536.02     32.51 o 
   1   3   7       88.46       81.25      7.10 o 
   2   3   7      232.93      252.85     18.17 o 
   3   3   7       14.65       14.97      6.30 o 
   4   3   7        2.98        4.73      6.30 o 
   5   3   7       61.15       73.33     10.25 o 
   6   3   7        9.68        8.67      8.67 o 
   7   3   7       89.65       88.33     15.77 o 
   8   3   7       76.86       78.06     13.40 o 
   9   3   7     1031.79     1091.96     44.50 o 
  10   3   7      206.96      191.00     15.00 o 
  11   3   7        1.09        0.79     15.76 o 
  12   3   7      199.96      202.80     19.73 o 
  13   3   7       33.49       30.74     22.86 o 
  14   3   7        0.02        0.00     19.70 o 
  15   3   7        6.88        1.58     17.34 o 
 -14   4   7      107.92       74.12     16.56 o 
 -13   4   7        7.90        7.09     18.12 o 
 -12   4   7      435.70      429.97     30.82 o 
 -11   4   7       75.31       96.97     21.29 o 
 -10   4   7      295.48      293.79     22.11 o 
  -9   4   7       80.52       78.85     15.77 o 
  -8   4   7      543.47      535.12     42.75 o 
  -7   4   7      243.70      217.16     23.69 o 
  -6   4   7       16.18       18.13      8.67 o 
  -5   4   7      371.27      381.97     22.93 o 
  -4   4   7       44.25       35.47      8.67 o 
  -3   4   7        3.43        6.30      7.88 o 
  -2   4   7        2.48       -1.58      8.67 o 
  -1   4   7      146.34      148.38     10.26 o 
   0   4   7     1708.99     1826.20     42.54 o 
   1   4   7      946.15     1015.84     31.05 o 
   2   4   7        0.68        2.36      6.30 o 
   3   4   7       16.96       16.55      7.09 o 
   4   4   7        0.13        3.15      6.30 o 
   5   4   7      159.00      147.58     12.63 o 
   6   4   7        0.03        0.79      8.67 o 
   7   4   7      305.26      306.56     12.64 o 
   8   4   7       54.43       61.49     15.77 o 
   9   4   7       69.11       77.26     12.61 o 
  10   4   7       11.38       13.40     10.24 o 
  11   4   7       41.25       31.53     22.86 o 
  12   4   7      201.14      220.15     26.04 o 
  13   4   7        0.26        0.79     18.12 o 
  14   4   7       11.93        5.52     18.91 o 
 -14   5   7       99.71       99.35     26.81 o 
 -13   5   7        0.32       -4.73     15.76 o 
 -12   5   7      122.32      119.87     19.72 o 
 -11   5   7      171.15      169.62     16.57 o 
 -10   5   7        0.02       -3.94     16.55 o 
  -9   5   7        3.44        2.36     10.24 o 
  -8   5   7      511.33      483.42     30.86 o 
  -7   5   7      597.86      608.18     35.64 o 
  -6   5   7      983.25      949.65     51.65 o 
  -5   5   7      424.05      411.31     23.73 o 
  -4   5   7       78.58       91.47     11.83 o 
  -3   5   7       15.95       20.49      8.67 o 
  -2   5   7      237.08      236.15     19.75 o 
  -1   5   7        5.74        1.58      7.09 o 
   0   5   7        3.27       -3.15      8.67 o 
   1   5   7      222.22      236.12     11.85 o 
   2   5   7        6.95        3.15      7.88 o 
   3   5   7       40.57       39.41      8.67 o 
   4   5   7      349.60      317.79     25.30 o 
   5   5   7      572.75      513.22     40.39 o 
   6   5   7      842.15      807.16     21.43 o 
   7   5   7       64.68       66.23     15.77 o 
   8   5   7       37.14       40.99     11.82 o 
   9   5   7      291.06      281.14     30.80 o 
  10   5   7       38.68       29.16     19.70 o 
  11   5   7       28.86       27.58     18.92 o 
  12   5   7      192.20      202.77     32.35 o 
  13   5   7      276.75      280.23     39.47 o 
 -13   6   7        8.15       19.70     14.97 o 
 -12   6   7        3.45        2.36     18.12 o 
 -11   6   7        2.83       12.61     15.76 o 
 -10   6   7        1.34       -2.36     13.40 o 
  -9   6   7      278.00      259.77     18.16 o 
  -8   6   7        0.35        2.36     10.24 o 
  -7   6   7       78.05       71.75     10.25 o 
  -6   6   7      189.11      180.72     15.78 o 
  -5   6   7      217.26      221.03     18.16 o 
  -4   6   7      272.10      275.64     15.80 o 
  -3   6   7       47.44       47.30      9.46 o 
  -2   6   7      174.99      171.26     19.73 o 
  -1   6   7       58.84       63.86     15.77 o 
   0   6   7      274.04      305.70     17.38 o 
   1   6   7       52.55       63.86     13.40 o 
   2   6   7        0.00       -2.36      9.46 o 
   3   6   7      242.63      242.42     17.37 o 
   4   6   7       79.70       73.33      9.46 o 
   5   6   7      250.23      225.83     35.53 o 
   6   6   7        8.55       11.03     13.40 o 
   7   6   7       60.46       54.40     16.56 o 
   8   6   7        8.82        6.30     14.97 o 
   9   6   7      237.60      238.38     18.94 o 
  10   6   7        1.11       -1.58     20.49 o 
  11   6   7        0.02       -3.15     14.97 o 
  12   6   7       66.95       64.64     25.23 o 
  13   6   7      233.17      224.90     31.56 o 
 -12   7   7       58.88       67.00     26.80 o 
 -11   7   7      172.86      154.62     20.51 o 
 -10   7   7      225.97      192.56     22.89 o 
  -9   7   7       46.27       37.83     13.40 o 
  -8   7   7        7.14        1.58     12.61 o 
  -7   7   7      120.73       97.80     18.93 o 
  -6   7   7       69.43       64.65     16.56 o 
  -5   7   7       35.54       27.59     12.61 o 
  -4   7   7      297.35      326.98     18.17 o 
  -3   7   7      367.11      391.19     16.60 o 
  -2   7   7       80.85       81.21     17.35 o 
  -1   7   7       13.78       17.34     14.19 o 
   0   7   7       27.55       30.74     10.25 o 
   1   7   7      447.45      415.99     22.14 o 
   2   7   7      265.19      251.90     15.00 o 
   3   7   7       18.88       22.85      8.67 o 
   4   7   7       46.23       26.80     11.82 o 
   5   7   7        2.94        0.79     11.03 o 
   6   7   7       54.77       52.03     15.77 o 
   7   7   7      122.60       91.49     17.35 o 
   8   7   7       46.24       55.96     18.13 o 
   9   7   7       25.99       25.22     18.13 o 
  10   7   7       56.72       67.79     16.55 o 
  11   7   7      177.03      196.43     22.09 o 
 -10   8   7       48.20       39.41     19.71 o 
  -9   8   7       21.77       17.34     14.97 o 
  -8   8   7        1.70        5.52     12.61 o 
  -7   8   7       32.36       30.74     15.76 o 
  -6   8   7      409.92      337.43     43.46 o 
  -5   8   7      258.17      254.99     22.10 o 
  -4   8   7        2.14        0.00     26.79 o 
  -3   8   7      259.76      245.53     23.68 o 
  -2   8   7       14.85       16.55     15.76 o 
  -1   8   7      950.46      951.50     29.36 o 
   0   8   7       32.37       16.55     11.82 o 
   1   8   7        6.66        6.30     12.61 o 
   2   8   7       26.02       14.97     12.61 o 
   3   8   7        1.36        0.79     10.24 o 
   4   8   7        8.32        9.46     14.18 o 
   5   8   7       80.94       74.11     18.13 o 
   6   8   7       14.17       11.03     19.70 o 
   7   8   7        6.40       14.18     21.28 o 
   8   8   7        1.39        2.36     15.76 o 
   9   8   7        7.87        5.52     21.28 o 
  10   8   7      105.83       97.77     21.29 o 
  -8   9   7       37.32       34.68     18.92 o 
  -7   9   7       40.12       32.32     17.34 o 
  -6   9   7        0.01       -5.52     33.09 o 
  -5   9   7        5.36       14.18     14.97 o 
  -4   9   7       50.87       48.87     18.13 o 
  -3   9   7       30.63       44.92     19.70 o 
  -2   9   7        0.28        1.58     20.49 o 
  -1   9   7       37.39       37.83     12.61 o 
   0   9   7        9.86       10.24     14.18 o 
   1   9   7       62.04       62.28     12.61 o 
   2   9   7        9.94        7.88     16.55 o 
   3   9   7       25.17       26.01     16.55 o 
   4   9   7       41.80       45.72     12.61 o 
   5   9   7        2.92       -2.36     14.97 o 
   6   9   7       19.43       17.34     14.19 o 
   7   9   7       27.58       28.37     15.76 o 
   8   9   7      144.89      158.53     28.39 o 
  -5  10   7        7.45        0.79     21.28 o 
  -4  10   7        0.20       -7.88     25.22 o 
  -3  10   7      239.31      269.90     33.15 o 
  -2  10   7       32.15       35.47     18.92 o 
  -1  10   7        3.69        3.94     22.06 o 
   0  10   7      102.55      105.66     18.92 o 
   1  10   7        7.21       14.18     20.49 o 
   2  10   7       14.68       13.40     16.55 o 
   3  10   7      500.64      475.88     18.97 o 
   4  10   7       16.05        3.94     19.70 o 
   5  10   7       78.01       73.32     21.29 o 
 -14   0   8      149.59      148.29     20.51 o 
 -12   0   8      239.92      220.23     20.52 o 
 -10   0   8      693.73      745.68     21.40 o 
  -8   0   8      759.65      772.83     11.90 o 
  -6   0   8       18.54       14.19      5.52 o 
  -4   0   8        3.63        7.09      5.52 o 
  -2   0   8      351.54      299.96     12.66 o 
   0   0   8      899.87      887.18      9.57 o 
   2   0   8      985.00     1008.17     52.64 o 
   4   0   8      766.45      872.74     23.85 o 
   6   0   8      213.43      201.37     13.42 o 
   8   0   8      246.50      259.03     12.64 o 
  10   0   8       40.99       48.08     11.82 o 
  12   0   8       24.91       12.61     12.61 o 
  14   0   8       12.03        2.36     20.49 o 
 -15   1   8        9.81       18.91     26.00 o 
 -14   1   8       10.48       26.00     20.49 o 
 -13   1   8       41.80       31.53     18.13 o 
 -12   1   8       13.79       13.40     12.61 o 
 -11   1   8       29.73       29.16     22.86 o 
 -10   1   8       37.95       39.41     10.25 o 
  -9   1   8      134.38      123.85      8.68 o 
  -8   1   8      537.69      543.98     20.59 o 
  -7   1   8      355.84      376.36     10.28 o 
  -6   1   8     1063.30     1167.70     23.10 o 
  -5   1   8      624.09      619.56     17.45 o 
  -4   1   8       39.31       29.96      7.09 o 
  -3   1   8       29.83       28.38      5.52 o 
  -2   1   8      117.52      117.58      4.73 o 
  -1   1   8        1.59        2.36      7.09 o 
   0   1   8        2.21        1.58      7.88 o 
   1   1   8     1009.82      797.92    126.87 o 
   2   1   8       40.64       29.96      7.10 o 
   3   1   8       46.54       44.94      5.52 o 
   4   1   8       93.91      108.86      7.89 o 
   5   1   8      239.19      235.42     18.17 o 
   6   1   8        0.42        1.58      9.46 o 
   7   1   8       30.39       35.47     10.25 o 
   8   1   8       26.49       30.74      8.67 o 
   9   1   8       54.86       56.76     11.04 o 
  10   1   8      169.28      157.81     20.52 o 
  11   1   8       19.58       18.13     12.61 o 
  12   1   8      113.12       85.96     11.83 o 
  13   1   8        0.23       -1.58     21.28 o 
  14   1   8        0.73       -7.09     17.34 o 
  15   1   8       17.25        7.88     19.70 o 
 -15   2   8       54.03       36.26     22.07 o 
 -14   2   8        0.02       -9.46     18.91 o 
 -13   2   8        4.26        3.15     15.76 o 
 -12   2   8      786.14      781.34     31.70 o 
 -11   2   8        1.27       -1.58     16.55 o 
 -10   2   8      216.43      198.91     15.79 o 
  -9   2   8       24.76       31.53     10.25 o 
  -8   2   8       31.31       25.22     16.55 o 
  -7   2   8       67.06       66.23     16.56 o 
  -6   2   8       96.86      100.96      7.89 o 
  -5   2   8        0.14        1.58      7.09 o 
  -4   2   8        2.71        6.30      4.73 o 
  -3   2   8     1237.87     1252.11     47.14 o 
  -2   2   8      632.58      679.52     10.32 o 
  -1   2   8       59.05       59.14      7.89 o 
   0   2   8       36.59       40.99      6.31 o 
   1   2   8      410.10      433.13     12.67 o 
   2   2   8      435.53      418.96     34.85 o 
   3   2   8      250.67      235.48     17.38 o 
   4   2   8     1302.87     1351.13     51.14 o 
   5   2   8       17.17       14.19      9.46 o 
   6   2   8       17.12       26.80      8.67 o 
   7   2   8       95.10       93.06     11.04 o 
   8   2   8       86.80       86.74     11.04 o 
   9   2   8       18.07       17.34     10.25 o 
  10   2   8       59.72       48.09     12.61 o 
  11   2   8        1.41       -1.58     18.91 o 
  12   2   8       14.43        9.46     11.03 o 
  13   2   8       17.79       22.85     14.97 o 
  14   2   8       14.92       14.18     21.28 o 
  15   2   8        8.08        0.79     16.55 o 
 -15   3   8       18.60       13.40     19.70 o 
 -14   3   8       23.85       31.52     16.55 o 
 -13   3   8      123.39      103.31     21.29 o 
 -12   3   8       29.29       18.13     18.92 o 
 -11   3   8        1.88       -3.15     15.76 o 
 -10   3   8      101.56       89.90     15.77 o 
  -9   3   8     1194.71     1186.25     30.23 o 
  -8   3   8      106.47       96.22     11.83 o 
  -7   3   8      120.33      105.70     13.41 o 
  -6   3   8       45.20       32.32      8.67 o 
  -5   3   8       54.95       51.25     11.83 o 
  -4   3   8        1.75        3.15      7.09 o 
  -3   3   8     2008.62     1998.14     65.99 o 
  -2   3   8      237.78      243.33     13.43 o 
  -1   3   8      892.78      907.20     89.13 o 
   0   3   8       18.36       19.70      7.88 o 
   1   3   8        1.15        0.79      7.09 o 
   2   3   8      601.83      660.68     22.21 o 
   3   3   8       17.21       18.13      8.67 o 
   4   3   8      676.04      681.53     38.88 o 
   5   3   8      140.41      127.83      7.10 o 
   6   3   8      795.64      861.27     21.43 o 
   7   3   8     1362.14     1358.04     52.63 o 
   8   3   8      121.55      141.98     11.04 o 
   9   3   8      915.41      924.71     30.16 o 
  10   3   8       36.30       36.26     11.82 o 
  11   3   8       31.69       29.95     13.40 o 
  12   3   8        2.44        9.46     14.18 o 
  13   3   8        1.00       -1.58     13.40 o 
  14   3   8        1.87       17.34     21.28 o 
 -14   4   8      440.88      403.78     35.56 o 
 -13   4   8       10.20        5.52     13.40 o 
 -12   4   8      122.11      121.45     28.39 o 
 -11   4   8        3.52        3.15     11.82 o 
 -10   4   8        2.45        2.36     11.03 o 
  -9   4   8      305.85      324.63     21.33 o 
  -8   4   8      239.73      226.59     25.26 o 
  -7   4   8        2.13        0.79      8.67 o 
  -6   4   8      931.67      881.88     61.18 o 
  -5   4   8      133.90      126.23     11.83 o 
  -4   4   8      239.06      231.41     18.16 o 
  -3   4   8      318.84      328.83     28.46 o 
  -2   4   8        7.23       12.61      8.67 o 
  -1   4   8      447.60      438.54     21.37 o 
   0   4   8      298.46      321.69     18.18 o 
   1   4   8      160.67      166.54      8.68 o 
   2   4   8      701.76      721.31     30.95 o 
   3   4   8      145.82      134.94     11.05 o 
   4   4   8      638.48      654.81     39.64 o 
   5   4   8       73.87       59.93     11.83 o 
   6   4   8     1594.61     1692.98     34.36 o 
   7   4   8      110.51       97.01     12.62 o 
   8   4   8      143.00      130.17      9.47 o 
   9   4   8       15.17       11.03     18.13 o 
  10   4   8       21.32       30.74     17.34 o 
  11   4   8        2.54        4.73     21.28 o 
  12   4   8       73.42       63.86     26.02 o 
  13   4   8        0.00       -3.94     27.58 o 
  14   4   8       62.01       68.58     21.28 o 
 -13   5   8        0.02        3.15     20.49 o 
 -12   5   8      127.50      129.34     22.08 o 
 -11   5   8      221.67      207.55     23.68 o 
 -10   5   8       12.15       13.40     14.18 o 
  -9   5   8       65.40       49.67     17.34 o 
  -8   5   8        2.15        7.09     11.82 o 
  -7   5   8       18.48       13.40     13.40 o 
  -6   5   8      268.61      245.61     17.37 o 
  -5   5   8      450.55      463.54     26.90 o 
  -4   5   8      335.69      308.23     30.03 o 
  -3   5   8       96.57       93.06     11.83 o 
  -2   5   8       78.78       87.53      8.67 o 
  -1   5   8       42.82       44.14     12.61 o 
   0   5   8      177.33      187.06     12.63 o 
   1   5   8        2.97        0.00      7.09 o 
   2   5   8       33.72       34.68     10.25 o 
   3   5   8       79.98       68.60      9.46 o 
   4   5   8      374.42      347.85     32.41 o 
   5   5   8        0.27       -0.79      8.67 o 
   6   5   8        5.85        7.88     11.03 o 
   7   5   8       13.62        9.46     13.40 o 
   8   5   8       45.29       44.14     12.61 o 
   9   5   8        0.21        7.88     19.70 o 
  10   5   8        2.28       -0.79     14.97 o 
  11   5   8       16.19       11.03     18.91 o 
  12   5   8        6.18        4.73     13.40 o 
  13   5   8       78.56       92.24     18.92 o 
 -12   6   8      221.11      190.96     33.14 o 
 -11   6   8       27.44       14.19     18.91 o 
 -10   6   8       73.29       81.99     22.86 o 
  -9   6   8       74.16       67.80     16.56 o 
  -8   6   8       22.73       24.43     10.25 o 
  -7   6   8      133.32      128.57     17.35 o 
  -6   6   8      592.44      531.17     54.62 o 
  -5   6   8        8.96       10.24     13.40 o 
  -4   6   8       10.90       20.49     17.34 o 
  -3   6   8      118.26      126.99     14.20 o 
  -2   6   8      111.38      115.15     10.25 o 
  -1   6   8      455.97      450.90     32.43 o 
   0   6   8       34.73       32.32      9.46 o 
   1   6   8        0.48        5.52     11.03 o 
   2   6   8        2.98       -1.58      9.46 o 
   3   6   8      468.31      454.06     32.43 o 
   4   6   8      130.57      121.48     21.30 o 
   5   6   8       28.52       18.13     11.82 o 
   6   6   8        0.93       -0.79     10.24 o 
   7   6   8        0.13       -2.36     11.03 o 
   8   6   8       58.49       62.28     11.82 o 
   9   6   8        1.08       -3.15     16.55 o 
  10   6   8       26.34       40.19     16.55 o 
  11   6   8       70.09       80.41     30.75 o 
  12   6   8        3.70       -3.15     17.34 o 
 -11   7   8       10.41        2.36     18.91 o 
 -10   7   8        1.05        0.00     12.61 o 
  -9   7   8       25.04       26.80     15.76 o 
  -8   7   8       65.77       66.22     14.98 o 
  -7   7   8      203.18      177.55     27.62 o 
  -6   7   8      124.52      123.82     16.56 o 
  -5   7   8       54.70       44.93     23.65 o 
  -4   7   8      260.81      306.34     25.27 o 
  -3   7   8        2.68        1.58     10.24 o 
  -2   7   8       13.24       10.24     10.24 o 
  -1   7   8       39.03       33.89     12.61 o 
   0   7   8      102.26      100.15     11.04 o 
   1   7   8       52.31       40.99     14.19 o 
   2   7   8       73.55       59.92     13.40 o 
   3   7   8       28.22       29.16     14.97 o 
   4   7   8        0.13        1.58     13.40 o 
   5   7   8        0.74        2.36     12.61 o 
   6   7   8       11.82       19.70     14.97 o 
   7   7   8       82.78       82.00     14.19 o 
   8   7   8       10.90        6.30     14.18 o 
   9   7   8        0.98        0.00     14.97 o 
  10   7   8        2.28        1.58     20.49 o 
  11   7   8        8.00        8.67     22.06 o 
 -10   8   8       41.49       41.77     18.13 o 
  -9   8   8        0.49        0.79     12.61 o 
  -8   8   8       54.87       36.26     23.65 o 
  -7   8   8        6.69        7.88     15.76 o 
  -6   8   8       44.77       31.53     18.13 o 
  -5   8   8       10.37       11.03     11.03 o 
  -4   8   8       64.55       70.16     13.40 o 
  -3   8   8        9.34       15.76     13.40 o 
  -2   8   8      148.50      161.71     15.78 o 
  -1   8   8        0.89        0.79     12.61 o 
   0   8   8      138.07      111.22     16.56 o 
   1   8   8       26.21       18.92     17.34 o 
   2   8   8       73.70       67.01     13.40 o 
   3   8   8      105.43       90.69     16.56 o 
   4   8   8       21.52        3.15     16.55 o 
   5   8   8        0.11        2.36     16.55 o 
   6   8   8       85.88       82.79     15.77 o 
   7   8   8       25.58       19.70     18.91 o 
   8   8   8       17.37       22.07     14.97 o 
   9   8   8        0.32        3.94     15.76 o 
  -7   9   8       55.68       50.45     26.01 o 
  -6   9   8        7.25        7.88     16.55 o 
  -5   9   8        8.73       13.40     14.97 o 
  -4   9   8      119.02      106.46     21.29 o 
  -3   9   8       42.55       42.56     17.34 o 
  -2   9   8      259.63      236.02     37.10 o 
  -1   9   8       89.51       66.23     15.77 o 
   0   9   8       43.21       34.68     22.86 o 
   1   9   8       63.69       53.61     12.61 o 
   2   9   8       25.41       26.80     17.34 o 
   3   9   8       41.88       45.72     23.65 o 
   4   9   8        0.06        3.15     19.70 o 
   5   9   8        1.46       -2.36     14.97 o 
   6   9   8        4.62       -4.73     17.34 o 
   7   9   8       26.20       21.28     18.13 o 
  -4  10   8        6.37        2.36     24.43 o 
  -3  10   8      109.03      104.87     41.00 o 
  -2  10   8        2.16        0.79     15.76 o 
  -1  10   8      144.91      151.43     27.60 o 
   0  10   8       18.47        7.09     15.76 o 
   1  10   8      116.17      100.94     14.98 o 
   2  10   8       26.63       31.52     16.55 o 
   3  10   8       14.44        9.46     22.85 o 
   4  10   8       15.92       17.34     18.91 o 
 -15   0   9       22.04       20.49     29.16 o 
 -13   0   9       85.08       66.23     18.92 o 
 -11   0   9       45.83       40.99     43.35 o 
  -9   0   9       87.66       82.80     10.25 o 
  -7   0   9       45.61       47.30      7.09 o 
  -5   0   9       64.63       55.19      7.10 o 
  -3   0   9       56.04       55.98      6.31 o 
  -1   0   9       13.81       14.19      7.09 o 
   1   0   9      188.29      203.74      9.48 o 
   3   0   9      126.44      116.78     11.05 o 
   5   0   9        8.53       12.61      9.46 o 
   7   0   9       18.58       15.76      9.46 o 
   9   0   9        0.88       -7.88     12.61 o 
  11   0   9      249.78      232.09     14.21 o 
  13   0   9        0.88       -6.30     17.34 o 
 -15   1   9       37.10       26.01     28.37 o 
 -14   1   9       17.32        9.46     25.22 o 
 -13   1   9        1.37        1.58     18.91 o 
 -12   1   9        5.03        8.67     13.40 o 
 -11   1   9      551.00      545.93     14.24 o 
 -10   1   9      113.59      111.20     11.83 o 
  -9   1   9        9.41        8.67     12.61 o 
  -8   1   9        4.27        3.15      8.67 o 
  -7   1   9        0.32        0.00      6.30 o 
  -6   1   9        7.26        6.30      6.30 o 
  -5   1   9        0.72        3.94      5.52 o 
  -4   1   9      451.12      425.93     23.75 o 
  -3   1   9      361.59      378.92     15.03 o 
  -2   1   9      238.81      229.12     13.43 o 
  -1   1   9        3.22       10.24      7.88 o 
   0   1   9      777.95      846.61     20.67 o 
   1   1   9      140.60       50.51     71.03 o 
   2   1   9        2.73        3.15      3.94 o 
   3   1   9       91.81       78.88      8.68 o 
   4   1   9       38.44       29.17      7.09 o 
   5   1   9        0.02        0.00      7.09 o 
   6   1   9        5.86        2.36      9.46 o 
   7   1   9      161.51      149.14     12.63 o 
   8   1   9        0.16        1.58      9.46 o 
   9   1   9      306.00      298.59     16.59 o 
  10   1   9      237.14      236.03     22.89 o 
  11   1   9        6.54        6.30     13.40 o 
  12   1   9      105.32       83.59     14.19 o 
  13   1   9        3.33        0.00     15.76 o 
  14   1   9       13.16       16.55     16.55 o 
 -14   2   9        2.20       -6.30     23.64 o 
 -13   2   9        0.00       -3.94     20.49 o 
 -12   2   9      246.37      262.06     24.47 o 
 -11   2   9        4.04       11.03     11.82 o 
 -10   2   9      118.69      118.30     14.20 o 
  -9   2   9      235.74      236.05     15.00 o 
  -8   2   9      614.81      620.19     19.80 o 
  -7   2   9      176.30      168.89     10.26 o 
  -6   2   9       48.19       43.36      8.67 o 
  -5   2   9      284.02      268.65     13.43 o 
  -4   2   9      534.37      533.17     38.03 o 
  -3   2   9      251.08      267.83     16.59 o 
  -2   2   9      622.47      690.11     23.80 o 
  -1   2   9      554.60      585.83     12.68 o 
   0   2   9       96.35      102.54      9.47 o 
   1   2   9      383.69      388.51     16.62 o 
   2   2   9        5.66        0.79     10.24 o 
   3   2   9      143.65      152.31     13.42 o 
   4   2   9      288.33      274.22     14.22 o 
   5   2   9      905.38      929.91     38.15 o 
   6   2   9        0.01        0.79      8.67 o 
   7   2   9        8.72       11.82      7.88 o 
   8   2   9      343.86      394.32     21.34 o 
   9   2   9      506.06      484.96     26.90 o 
  10   2   9       39.87       38.62     13.40 o 
  11   2   9      128.69      130.14     21.30 o 
  12   2   9       75.16       68.59     20.50 o 
  13   2   9        3.42        0.79     17.34 o 
  14   2   9       15.38       13.40     21.28 o 
 -14   3   9       79.44       84.36     29.17 o 
 -13   3   9      107.54      104.88     20.50 o 
 -12   3   9        0.01        7.09     13.40 o 
 -11   3   9        0.03       -6.30     12.61 o 
 -10   3   9        5.20       -3.94     21.28 o 
  -9   3   9        7.40       -0.79     10.24 o 
  -8   3   9      145.48      125.44     11.83 o 
  -7   3   9        0.32       -0.79      6.30 o 
  -6   3   9      107.99      100.96     14.20 o 
  -5   3   9      857.45      806.14     54.01 o 
  -4   3   9      711.74      727.51     35.70 o 
  -3   3   9        0.05        1.58      7.88 o 
  -2   3   9     2516.32     2766.02     49.28 o 
  -1   3   9       92.33       92.28      9.46 o 
   0   3   9      159.79      179.95     11.05 o 
   1   3   9      457.72      421.96     53.83 o 
   2   3   9        1.55        3.15      7.09 o 
   3   3   9       20.15       18.92      8.67 o 
   4   3   9      208.19      188.70     12.63 o 
   5   3   9       27.60       40.20      9.46 o 
   6   3   9        0.92       -1.58      8.67 o 
   7   3   9       30.22       24.43     14.19 o 
   8   3   9      415.50      421.40     21.35 o 
   9   3   9      115.43       80.45     18.93 o 
  10   3   9      341.95      372.86     23.70 o 
  11   3   9       41.45       68.57     16.55 o 
  12   3   9        1.45        8.67     22.06 o 
  13   3   9        1.48        2.36     17.34 o 
  14   3   9        8.01        9.46     27.58 o 
 -13   4   9       40.68       36.26     15.76 o 
 -12   4   9       90.57       80.42     15.77 o 
 -11   4   9       19.51       18.91     16.55 o 
 -10   4   9        9.94        4.73     14.18 o 
  -9   4   9        0.12        2.36     10.24 o 
  -8   4   9      173.82      160.97     23.67 o 
  -7   4   9      171.52      152.29     19.73 o 
  -6   4   9       74.44       70.17     12.62 o 
  -5   4   9      201.48      189.45     18.94 o 
  -4   4   9        8.56       13.40      8.67 o 
  -3   4   9      700.59      681.26     71.38 o 
  -2   4   9       31.25       25.22     11.03 o 
  -1   4   9       26.36       31.53     13.40 o 
   0   4   9        3.55        7.88      8.67 o 
   1   4   9      428.49      444.65     30.86 o 
   2   4   9       11.17       10.24     10.24 o 
   3   4   9       74.15       75.70     11.04 o 
   4   4   9      573.48      511.64     17.42 o 
   5   4   9     1807.17     1863.76     63.22 o 
   6   4   9      110.99      107.26     14.20 o 
   7   4   9      246.82      214.76     22.11 o 
   8   4   9      104.52      123.02     17.35 o 
   9   4   9       16.31       22.85     12.61 o 
  10   4   9       21.87       12.61     15.76 o 
  11   4   9        0.08        3.15     14.18 o 
  12   4   9       24.51       31.52     16.55 o 
  13   4   9       33.41       32.31     19.70 o 
 -13   5   9       79.09       63.07     19.71 o 
 -12   5   9       26.84       19.70     16.55 o 
 -11   5   9       13.77       11.03     14.18 o 
 -10   5   9      104.57       93.84     15.77 o 
  -9   5   9       74.23       52.03     14.19 o 
  -8   5   9      378.11      346.11     48.20 o 
  -7   5   9       26.57       28.37     14.97 o 
  -6   5   9     1014.28      942.09     97.70 o 
  -5   5   9      153.63      134.13     17.36 o 
  -4   5   9      266.68      261.41     26.85 o 
  -3   5   9      224.58      219.48     23.69 o 
  -2   5   9       57.46       55.97     10.25 o 
  -1   5   9       22.79       21.28     11.03 o 
   0   5   9       15.38       21.28      8.67 o 
   1   5   9       35.77       23.65      8.67 o 
   2   5   9      929.48      905.55     65.93 o 
   3   5   9       17.58       17.34      8.67 o 
   4   5   9        1.61        0.79     10.24 o 
   5   5   9        3.26        2.36      6.30 o 
   6   5   9       12.96       12.61      7.88 o 
   7   5   9      134.03      124.63     14.20 o 
   8   5   9       87.03       92.25     14.19 o 
   9   5   9       54.43       59.12     14.19 o 
  10   5   9        0.05        6.30     17.34 o 
  11   5   9      137.69      164.84     26.82 o 
  12   5   9       36.72       40.98     15.76 o 
 -12   6   9        1.82        1.58     12.61 o 
 -11   6   9      112.07       88.32     22.08 o 
 -10   6   9      174.06      166.46     31.56 o 
  -9   6   9      893.84      799.16     90.38 o 
  -8   6   9      379.01      380.83     50.57 o 
  -7   6   9        1.50        2.36     10.24 o 
  -6   6   9        3.85        3.15     11.03 o 
  -5   6   9        7.31        6.30     12.61 o 
  -4   6   9        2.32        4.73     10.24 o 
  -3   6   9        0.28       -3.15     14.97 o 
  -2   6   9       21.73       27.58     11.82 o 
  -1   6   9      177.13      177.55     22.10 o 
   0   6   9       21.16       29.95     12.61 o 
   1   6   9      156.23      132.55     19.72 o 
   2   6   9       36.44       32.32     10.25 o 
   3   6   9       69.48       49.67     13.40 o 
   4   6   9      754.57      698.30     68.96 o 
   5   6   9       16.12       14.19     11.03 o 
   6   6   9      134.34      112.00     19.72 o 
   7   6   9        9.65       24.43     15.76 o 
   8   6   9        1.79        4.73     20.49 o 
   9   6   9       26.11       25.22     15.76 o 
  10   6   9        0.15        2.36     14.18 o 
  11   6   9       12.37        7.88     17.34 o 
 -10   7   9       15.80       15.76     18.91 o 
  -9   7   9        0.31       -6.30     13.40 o 
  -8   7   9       10.54        7.88     18.12 o 
  -7   7   9        2.09        6.30     13.40 o 
  -6   7   9        0.30        1.58     11.03 o 
  -5   7   9       12.16        9.46     10.24 o 
  -4   7   9      197.63      183.87     26.83 o 
  -3   7   9        7.57        2.36     18.91 o 
  -2   7   9      140.20      125.42     18.93 o 
  -1   7   9       12.85        4.73     13.40 o 
   0   7   9        1.66        2.36     11.82 o 
   1   7   9      291.52      264.55     18.95 o 
   2   7   9      263.72      214.75     24.48 o 
   3   7   9      324.40      342.81     30.02 o 
   4   7   9       43.42       40.20     15.76 o 
   5   7   9       35.86       22.86     16.55 o 
   6   7   9       29.35       26.80     13.40 o 
   7   7   9       51.31       48.87     18.92 o 
   8   7   9       30.43       34.68     16.55 o 
   9   7   9       98.74      100.93     19.71 o 
  10   7   9       30.33       29.16     14.97 o 
  -9   8   9        0.85        4.73     16.55 o 
  -8   8   9        4.18       -3.94     14.18 o 
  -7   8   9       72.29       60.70     18.13 o 
  -6   8   9        0.00        0.00     12.61 o 
  -5   8   9      122.52      130.12     18.14 o 
  -4   8   9       18.65        8.67     18.91 o 
  -3   8   9       25.47       14.97     17.34 o 
  -2   8   9       13.09       20.49     16.55 o 
  -1   8   9      143.48      123.84     22.87 o 
   0   8   9      199.52      204.37     20.52 o 
   1   8   9        8.57       14.97     11.82 o 
   2   8   9       86.95       84.36     13.40 o 
   3   8   9        0.03       -7.88     11.03 o 
   4   8   9        0.02        2.36     16.55 o 
   5   8   9        1.22       -3.94     20.49 o 
   6   8   9       28.17       14.97     14.19 o 
   7   8   9      116.82      116.71     22.08 o 
   8   8   9       18.22       28.37     21.28 o 
  -6   9   9        0.20       -2.36     19.70 o 
  -5   9   9      160.57      131.73     21.30 o 
  -4   9   9      391.18      367.34     47.40 o 
  -3   9   9        2.37       -3.15     16.55 o 
  -2   9   9        0.85        3.94     25.22 o 
  -1   9   9       10.55       13.40     14.18 o 
   0   9   9       80.76       58.34     22.08 o 
   1   9   9      132.13      110.41     20.51 o 
   2   9   9       91.50       93.83     20.50 o 
   3   9   9        6.70       14.18     17.34 o 
   4   9   9       31.91       35.47     15.76 o 
   5   9   9       36.53       43.35     19.70 o 
   6   9   9       24.67       20.49     14.97 o 
  -1  10   9        0.06        0.00     17.34 o 
   0  10   9      129.76      133.28     21.29 o 
   1  10   9       44.21       58.33     26.80 o 
 -14   0  10       71.49       74.89     19.71 o 
 -12   0  10       68.08       87.51     14.98 o 
 -10   0  10       53.87       78.83     11.82 o 
  -8   0  10        1.60        4.73     17.34 o 
  -6   0  10      134.88      137.27      7.10 o 
  -4   0  10      151.12      157.04     11.84 o 
  -2   0  10        0.19        2.36      6.30 o 
   0   0  10        0.07        1.58     18.12 o 
   2   0  10      243.94      241.72     15.01 o 
   4   0  10        0.14        3.15      7.88 o 
   6   0  10      112.01       97.81     15.78 o 
   8   0  10      606.47      540.84     24.55 o 
  10   0  10        4.03        1.58     11.82 o 
  12   0  10       45.38       59.90     16.55 o 
  14   0  10       43.06       74.88     35.47 o 
 -14   1  10        7.96        3.94     14.97 o 
 -13   1  10        0.44        0.00     14.18 o 
 -12   1  10        0.67        0.00     19.70 o 
 -11   1  10        0.04        0.00     11.82 o 
 -10   1  10       20.46       14.19     11.03 o 
  -9   1  10        2.22       -1.58     11.03 o 
  -8   1  10      177.13      142.04     12.63 o 
  -7   1  10        2.69        2.36      7.09 o 
  -6   1  10      102.22       86.76     11.83 o 
  -5   1  10        1.87        0.00      8.67 o 
  -4   1  10       18.11       20.49      6.30 o 
  -3   1  10       74.04       65.45     10.25 o 
  -2   1  10      508.01      522.75     27.72 o 
  -1   1  10       22.75       22.07      8.67 o 
   0   1  10      600.96      624.78     23.79 o 
   1   1  10        9.78       12.61     16.55 o 
   2   1  10     1130.48     1149.99     64.55 o 
   3   1  10      771.74      756.64     26.99 o 
   4   1  10      112.91      117.53     11.83 o 
   5   1  10      224.09      252.67     19.74 o 
   6   1  10      311.05      289.98     21.33 o 
   7   1  10      286.35      294.63     25.28 o 
   8   1  10      205.52      165.75     12.63 o 
   9   1  10        5.16        8.67     11.82 o 
  10   1  10       97.19       82.01     13.41 o 
  11   1  10        5.10        0.79     11.82 o 
  12   1  10        0.50        7.09     17.34 o 
  13   1  10       16.47       18.13     13.40 o 
  14   1  10        4.44        0.79     22.85 o 
 -14   2  10       51.80       52.81     17.34 o 
 -13   2  10       21.56       15.76     14.97 o 
 -12   2  10      218.66      202.81     29.99 o 
 -11   2  10       26.07       23.64     13.40 o 
 -10   2  10      237.40      191.81     19.73 o 
  -9   2  10       11.17       13.40     14.97 o 
  -8   2  10      138.99      123.06     11.83 o 
  -7   2  10      172.82      160.19     13.42 o 
  -6   2  10      659.29      571.40     49.93 o 
  -5   2  10       36.61       28.38      6.31 o 
  -4   2  10        3.32        2.36      7.88 o 
  -3   2  10       49.86       54.40      7.10 o 
  -2   2  10      175.48      165.76     11.05 o 
  -1   2  10       55.02       63.07      8.67 o 
   0   2  10       33.35       25.22      8.67 o 
   1   2  10       25.57       27.59     11.03 o 
   2   2  10        4.62        3.94      7.88 o 
   3   2  10       91.37       68.61     15.77 o 
   4   2  10       54.16       49.67     12.61 o 
   5   2  10      628.64      655.32     37.24 o 
   6   2  10        8.71       13.40     10.24 o 
   7   2  10       14.99        7.88      8.67 o 
   8   2  10       26.91       34.68     13.40 o 
   9   2  10       49.17       33.90     13.40 o 
  10   2  10      123.83      118.30     12.62 o 
  11   2  10       50.41       51.24     17.34 o 
  12   2  10        0.19        3.94     14.97 o 
  13   2  10       34.17       42.56     20.49 o 
 -13   3  10      153.25      127.78     29.97 o 
 -12   3  10        0.49        1.58     19.70 o 
 -11   3  10        2.05        0.79     12.61 o 
 -10   3  10      138.69      126.99     18.14 o 
  -9   3  10       16.24       14.97     14.19 o 
  -8   3  10      110.86       90.70     13.41 o 
  -7   3  10       15.97       11.82     11.82 o 
  -6   3  10        7.29       13.40      7.88 o 
  -5   3  10      234.97      229.77     22.90 o 
  -4   3  10      113.86      108.06     12.62 o 
  -3   3  10       64.43       61.50      9.46 o 
  -2   3  10      304.28      329.53     17.39 o 
  -1   3  10     1080.33     1158.23     38.21 o 
   0   3  10        1.48       -3.15     10.24 o 
   1   3  10        5.46        2.36      9.46 o 
   2   3  10       97.49      100.16      8.68 o 
   3   3  10       44.31       34.68      8.67 o 
   4   3  10       24.64       22.07     10.25 o 
   5   3  10      428.67      434.99     22.14 o 
   6   3  10     1092.44     1029.68     37.37 o 
   7   3  10       28.24       24.43     10.25 o 
   8   3  10      105.15      114.35      9.46 o 
   9   3  10       41.58       25.22     11.04 o 
  10   3  10      155.10      180.65     28.40 o 
  11   3  10       77.42       81.20     18.13 o 
  12   3  10        0.08       -1.58     18.12 o 
  13   3  10      142.70      154.58     20.51 o 
 -13   4  10       26.59       32.31     21.28 o 
 -12   4  10        3.80        7.09     14.18 o 
 -11   4  10       10.23        8.67     12.61 o 
 -10   4  10      133.63      113.57     20.51 o 
  -9   4  10        2.69        3.94     14.18 o 
  -8   4  10        4.77       -3.15     16.55 o 
  -7   4  10      353.46      294.72     47.41 o 
  -6   4  10      135.94      119.11     14.99 o 
  -5   4  10        9.62       11.03      7.88 o 
  -4   4  10       17.76       14.97      7.09 o 
  -3   4  10      204.28      213.92     11.84 o 
  -2   4  10      568.77      630.39     22.17 o 
  -1   4  10       37.06       33.11     13.40 o 
   0   4  10       34.04       32.32     14.98 o 
   1   4  10      232.02      215.56     28.43 o 
   2   4  10      143.96      175.15     15.78 o 
   3   4  10        3.55        0.00      7.88 o 
   4   4  10     1649.89     1620.18     71.90 o 
   5   4  10      278.15      300.91     18.16 o 
   6   4  10       35.27       22.07      8.67 o 
   7   4  10       53.78       52.03     11.82 o 
   8   4  10      160.30      156.99     17.36 o 
   9   4  10      495.28      540.89     24.51 o 
  10   4  10       20.30       20.49     17.34 o 
  11   4  10      100.84      122.22     18.92 o 
  12   4  10       15.16       23.64     19.70 o 
  13   4  10       75.90       62.28     28.38 o 
 -12   5  10       21.15       10.25     20.49 o 
 -11   5  10       37.07       36.26     18.92 o 
 -10   5  10       31.30       22.86     21.28 o 
  -9   5  10        2.74       -3.94     13.40 o 
  -8   5  10      100.39       90.68     15.77 o 
  -7   5  10        0.94        0.79      9.46 o 
  -6   5  10       68.80       68.59     17.34 o 
  -5   5  10      273.34      214.79     39.48 o 
  -4   5  10        3.80        3.94     11.82 o 
  -3   5  10      103.70       71.77     18.14 o 
  -2   5  10      129.72      122.27     21.30 o 
  -1   5  10      561.60      539.13     68.08 o 
   0   5  10       27.64       21.28     11.82 o 
   1   5  10      159.17      134.13     16.57 o 
   2   5  10       10.93        7.88      9.46 o 
   3   5  10      319.38      303.37     19.75 o 
   4   5  10      159.81      147.54     22.88 o 
   5   5  10      220.61      194.96     19.73 o 
   6   5  10      347.61      285.21     26.86 o 
   7   5  10       36.67       33.89     11.82 o 
   8   5  10        6.88        2.36     16.55 o 
   9   5  10       63.50       75.68     16.55 o 
  10   5  10        0.65        1.58     18.12 o 
  11   5  10      368.36      454.17     47.39 o 
  12   5  10        3.17        6.30     22.85 o 
 -11   6  10      136.04      108.83     30.76 o 
 -10   6  10      206.78      179.90     40.24 o 
  -9   6  10        2.65       -3.15     13.40 o 
  -8   6  10        0.20       -0.79     14.18 o 
  -7   6  10       25.38       12.61     12.61 o 
  -6   6  10       59.98       48.88     16.55 o 
  -5   6  10        0.06        8.67     13.40 o 
  -4   6  10      302.74      274.05     33.17 o 
  -3   6  10      178.93      154.66     26.83 o 
  -2   6  10        4.62        5.52     14.97 o 
  -1   6  10      171.05      150.70     39.45 o 
   0   6  10      410.45      357.31     49.01 o 
   1   6  10      100.30       94.63     15.77 o 
   2   6  10      105.70      101.73     19.72 o 
   3   6  10        5.81        5.52      8.67 o 
   4   6  10       19.42       22.07     11.82 o 
   5   6  10      300.57      266.92     43.43 o 
   6   6  10       55.99       51.24     12.61 o 
   7   6  10      134.13      126.98     14.99 o 
   8   6  10      145.58      153.02     21.30 o 
   9   6  10      133.75      149.06     26.03 o 
  10   6  10       14.90       24.43     20.49 o 
  11   6  10        3.44       11.82     17.34 o 
 -10   7  10       96.12       89.09     17.35 o 
  -9   7  10        0.74        0.79     18.91 o 
  -8   7  10       22.96       17.34     12.61 o 
  -7   7  10       25.60       18.13     16.55 o 
  -6   7  10      131.51      103.32     23.66 o 
  -5   7  10       63.78       49.66     21.28 o 
  -4   7  10       40.30       37.83     12.61 o 
  -3   7  10       30.55       25.22     15.76 o 
  -2   7  10       78.24       47.31     16.56 o 
  -1   7  10      225.42      187.85     32.36 o 
   0   7  10        0.07        0.79     14.18 o 
   1   7  10      369.31      331.84     35.55 o 
   2   7  10        8.99        7.09     14.97 o 
   3   7  10       64.82       49.67     11.04 o 
   4   7  10        0.74       -4.73     11.03 o 
   5   7  10        2.06        2.36     11.03 o 
   6   7  10       60.98       50.45     14.98 o 
   7   7  10        9.01       -2.36     20.49 o 
   8   7  10       85.92       84.36     20.50 o 
   9   7  10       86.70       89.09     26.02 o 
  -8   8  10        2.76        5.52     18.12 o 
  -7   8  10        0.70        0.79     17.34 o 
  -6   8  10       23.60       22.85     14.19 o 
  -5   8  10      114.56       81.22     27.60 o 
  -4   8  10      195.29      164.11     37.08 o 
  -3   8  10        8.20       -2.36     16.55 o 
  -2   8  10       15.70       14.19     13.40 o 
  -1   8  10       10.72        5.52     11.82 o 
   0   8  10       22.83       25.22     12.61 o 
   1   8  10        2.31       -2.36     13.40 o 
   2   8  10        6.10        8.67     16.55 o 
   3   8  10       21.17        3.94     15.76 o 
   4   8  10       98.87       74.91     14.19 o 
   5   8  10       28.12       29.95     19.70 o 
   6   8  10      114.11      123.80     21.29 o 
   7   8  10      145.25      133.29     22.08 o 
  -5   9  10       22.77       48.07     37.83 o 
  -4   9  10       59.87      107.99     37.05 o 
  -3   9  10      384.52      488.17     44.24 o 
  -2   9  10        7.93        7.88     14.97 o 
  -1   9  10       31.60       33.10     14.19 o 
   0   9  10        0.08        0.00     12.61 o 
   1   9  10       35.27       23.64     16.55 o 
   2   9  10       40.47       24.43     21.28 o 
   3   9  10       10.58       13.40     22.85 o 
   4   9  10        2.11        2.36     16.55 o 
   5   9  10        0.00       -5.52     27.58 o 
 -13   0  11      242.91      222.56     26.04 o 
 -11   0  11        1.69        8.67     18.12 o 
  -9   0  11       50.94       62.27     14.19 o 
  -7   0  11      108.94      127.77     10.25 o 
  -5   0  11       53.24       54.40      7.88 o 
  -3   0  11       15.04       13.40     11.82 o 
  -1   0  11      394.22      393.10     22.94 o 
   1   0  11     1709.92     1634.29     80.07 o 
   3   0  11      620.77      541.26     30.91 o 
   5   0  11        0.49        2.36     11.03 o 
   7   0  11        2.35       -2.36     10.24 o 
   9   0  11       10.20        8.67     12.61 o 
  11   0  11        1.75        3.15     14.18 o 
  13   0  11       32.52       13.40     30.74 o 
 -13   1  11        3.22        0.00     14.18 o 
 -12   1  11        7.23        8.67     17.34 o 
 -11   1  11       60.22       52.82     14.19 o 
 -10   1  11      184.90      173.59     15.78 o 
  -9   1  11       24.37       22.86      9.46 o 
  -8   1  11       46.62       31.53     12.61 o 
  -7   1  11       50.87       33.90     13.40 o 
  -6   1  11       10.70       15.76      7.09 o 
  -5   1  11      224.05      221.06     11.84 o 
  -4   1  11      108.23      116.73     16.56 o 
  -3   1  11       48.62       48.09     14.98 o 
  -2   1  11        6.63        1.58     12.61 o 
  -1   1  11       20.99       28.37     11.82 o 
   0   1  11       51.59       62.28     18.92 o 
   1   1  11       58.67       68.59      9.46 o 
   2   1  11        0.39        0.79      5.52 o 
   3   1  11       38.79       37.05      7.88 o 
   4   1  11      204.39      207.61     16.58 o 
   5   1  11       21.03        6.30      7.09 o 
   6   1  11        1.84       -2.36      9.46 o 
   7   1  11      329.64      289.95     14.22 o 
   8   1  11       36.84       33.10      9.46 o 
   9   1  11       47.89       31.53     12.61 o 
  10   1  11       25.75       17.34     11.82 o 
  11   1  11       32.08       29.16     15.76 o 
  12   1  11       14.05       11.82     14.97 o 
  13   1  11       24.43       20.49     20.49 o 
 -13   2  11       72.01       77.26     16.56 o 
 -12   2  11        3.80        3.15     12.61 o 
 -11   2  11      117.64      131.70     17.35 o 
 -10   2  11       36.85       25.22     14.98 o 
  -9   2  11      253.50      244.73     18.16 o 
  -8   2  11      194.19      178.35     17.36 o 
  -7   2  11      625.46      471.97     68.90 o 
  -6   2  11       15.35        7.88      7.88 o 
  -5   2  11        4.37        1.58     12.61 o 
  -4   2  11      445.23      477.00     19.78 o 
  -3   2  11      103.28      115.15     12.62 o 
  -2   2  11     1025.56     1147.66     40.56 o 
  -1   2  11       27.97       18.13      8.67 o 
   0   2  11       23.55       24.43     12.61 o 
   1   2  11     1001.81     1053.65     46.92 o 
   2   2  11       28.07       11.03     22.86 o 
   3   2  11     1053.37      921.80     95.44 o 
   4   2  11       41.85       51.24     12.61 o 
   5   2  11       49.47       35.47     11.82 o 
   6   2  11      230.23      274.73     18.16 o 
   7   2  11        5.96        1.58     10.24 o 
   8   2  11        5.96       -3.94      9.46 o 
   9   2  11       69.48       73.32     16.56 o 
  10   2  11       31.96       27.59     14.19 o 
  11   2  11        2.81        1.58     12.61 o 
  12   2  11       22.18       32.31     22.85 o 
  13   2  11       24.79       36.25     17.34 o 
 -13   3  11       57.11       33.90     19.71 o 
 -12   3  11      348.79      270.10     36.33 o 
 -11   3  11       98.02       74.91     15.77 o 
 -10   3  11      102.15       76.49     15.77 o 
  -9   3  11        0.77        2.36     12.61 o 
  -8   3  11       42.95       35.47     11.04 o 
  -7   3  11       66.98       56.76     13.40 o 
  -6   3  11       76.06       54.40     17.35 o 
  -5   3  11      193.42      198.10     18.94 o 
  -4   3  11      114.42       98.59     10.25 o 
  -3   3  11       90.53      104.88     14.19 o 
  -2   3  11      516.43      571.49     19.00 o 
  -1   3  11       17.85       17.34     13.40 o 
   0   3  11      276.92      297.01     20.54 o 
   1   3  11      270.96      308.84     18.17 o 
   2   3  11      661.53      614.99     76.08 o 
   3   3  11      468.09      476.26     20.57 o 
   4   3  11      931.02      986.27     65.12 o 
   5   3  11       26.21       21.28     11.03 o 
   6   3  11      581.12      523.24     22.96 o 
   7   3  11       90.21       72.54     16.56 o 
   8   3  11       52.51       42.57     12.61 o 
   9   3  11       30.33       17.34     14.19 o 
  10   3  11       12.03        5.52     14.97 o 
  11   3  11        1.57       -0.79     14.97 o 
  12   3  11       10.34        7.09     17.34 o 
 -12   4  11        7.52        6.30     12.61 o 
 -11   4  11       92.69       67.02     26.81 o 
 -10   4  11        0.61        5.52     21.28 o 
  -9   4  11       32.94       26.01     14.97 o 
  -8   4  11       17.61       19.70     12.61 o 
  -7   4  11       22.80       18.91     12.61 o 
  -6   4  11      420.23      339.92     59.29 o 
  -5   4  11        0.80        3.15     14.18 o 
  -4   4  11       51.58       53.60     11.82 o 
  -3   4  11      175.63      190.18     15.78 o 
  -2   4  11      255.87      266.11     13.42 o 
  -1   4  11        2.44        9.46     15.76 o 
   0   4  11       19.54       27.58     13.40 o 
   1   4  11     1019.93     1083.96     19.87 o 
   2   4  11      263.60      250.33     41.06 o 
   3   4  11      311.41      265.43     33.97 o 
   4   4  11       47.97       48.08     14.98 o 
   5   4  11       41.11       32.32     12.61 o 
   6   4  11       36.64       40.99     10.25 o 
   7   4  11       98.69       82.01     12.62 o 
   8   4  11       51.89       32.32     12.61 o 
   9   4  11        7.79        2.36     15.76 o 
  10   4  11      307.17      316.63     28.43 o 
  11   4  11      164.09      176.69     22.09 o 
  12   4  11       61.37       77.25     21.28 o 
 -11   5  11      136.13      130.92     24.45 o 
 -10   5  11        5.77       12.61     20.49 o 
  -9   5  11      243.49      200.48     52.09 o 
  -8   5  11      257.61      255.76     34.73 o 
  -7   5  11        0.01        0.00     14.18 o 
  -6   5  11       46.82       36.26     13.40 o 
  -5   5  11      115.08       82.81     26.81 o 
  -4   5  11       79.77       56.77     22.87 o 
  -3   5  11        2.16       -8.67     11.03 o 
  -2   5  11        3.94        4.73     15.76 o 
  -1   5  11        4.14        2.36     13.40 o 
   0   5  11      144.07      142.00     13.41 o 
   1   5  11        7.21        7.88     11.82 o 
   2   5  11      212.31      209.16     32.36 o 
   3   5  11      652.53      625.64     42.77 o 
   4   5  11       78.65       78.06     13.40 o 
   5   5  11      183.40      154.65     11.84 o 
   6   5  11      117.05      124.61     19.72 o 
   7   5  11       41.22       33.89     13.40 o 
   8   5  11        0.06        0.00     14.18 o 
   9   5  11       72.32       74.89     18.13 o 
  10   5  11        3.63        6.30     17.34 o 
  11   5  11        0.00        7.09     18.91 o 
 -10   6  11       16.14        8.67     26.79 o 
  -9   6  11        6.03       12.61     18.12 o 
  -8   6  11       72.03      100.12     20.50 o 
  -7   6  11        0.08       11.82     13.40 o 
  -6   6  11       12.81       14.18     18.91 o 
  -5   6  11       40.40       29.95     20.49 o 
  -4   6  11      348.93      225.14     66.36 o 
  -3   6  11      125.80       90.70     25.24 o 
  -2   6  11       74.60       36.27     19.71 o 
  -1   6  11      154.32       41.81     86.78 o 
   0   6  11        0.61        2.36     11.03 o 
   1   6  11       87.91       67.81     22.87 o 
   2   6  11       38.91       37.83     13.40 o 
   3   6  11       97.15       76.49     18.92 o 
   4   6  11        9.42        8.67     10.24 o 
   5   6  11      157.13      130.95     28.40 o 
   6   6  11       10.93       20.49     13.40 o 
   7   6  11       36.11       37.83     11.03 o 
   8   6  11        7.94        7.88     13.40 o 
   9   6  11       25.83       23.64     17.34 o 
  10   6  11      280.29      296.80     44.99 o 
  -9   7  11        4.22        3.15     22.85 o 
  -8   7  11        0.36       11.03     22.06 o 
  -7   7  11      173.31      206.68     27.61 o 
  -6   7  11        1.23        0.00     16.55 o 
  -5   7  11      301.51      327.68     25.27 o 
  -4   7  11        8.55       11.82     19.70 o 
  -3   7  11       93.53       81.21     20.50 o 
  -2   7  11       22.40       33.89     22.07 o 
  -1   7  11       14.28       10.24     11.03 o 
   0   7  11       56.78       40.20     24.44 o 
   1   7  11        0.17        2.36     12.61 o 
   2   7  11       64.63       38.63     13.40 o 
   3   7  11       68.66       50.45     14.19 o 
   4   7  11       91.05       70.96     18.92 o 
   5   7  11       47.89       29.95     14.19 o 
   6   7  11       11.33        7.09     15.76 o 
   7   7  11       57.98       46.51     22.86 o 
   8   7  11       10.59       16.55     21.28 o 
  -7   8  11        0.15       -7.09     19.70 o 
  -6   8  11       53.36       40.20     20.49 o 
  -5   8  11       28.97       61.47     33.10 o 
  -4   8  11      142.50      158.53     36.28 o 
  -3   8  11       16.13       31.52     22.85 o 
  -2   8  11        7.46       12.61     77.23 o 
  -1   8  11        0.44       -3.15     22.85 o 
   0   8  11       10.26        6.30     17.34 o 
   1   8  11        0.34        5.52     18.91 o 
   2   8  11       73.31       41.78     16.56 o 
   3   8  11        6.16        0.79     12.61 o 
   4   8  11       58.66       52.03     12.61 o 
   5   8  11      132.54      112.78     26.03 o 
   6   8  11        4.84        7.88     15.76 o 
  -3   9  11       27.52       25.22     44.92 o 
  -2   9  11      129.16      144.32     33.91 o 
  -1   9  11        0.00       14.97     20.49 o 
   0   9  11       26.74       23.64     39.41 o 
   1   9  11        0.00        1.58     22.06 o 
   2   9  11        0.09       -4.73     19.70 o 
 -12   0  12        4.10       -3.94     14.18 o 
 -10   0  12       13.96       12.61     11.03 o 
  -8   0  12        1.57        8.67     11.82 o 
  -6   0  12      100.39       93.06     13.41 o 
  -4   0  12       44.52       42.57     12.61 o 
  -2   0  12      644.69      650.58     27.73 o 
   0   0  12     2587.13     2635.95     37.88 o 
   2   0  12      941.18      827.78    127.90 o 
   4   0  12       86.36       61.51     12.62 o 
   6   0  12        1.61       -1.58      7.88 o 
   8   0  12       38.21       46.50     11.82 o 
  10   0  12      245.47      191.80     20.52 o 
  12   0  12        8.76        1.58     33.88 o 
 -13   1  12        0.05       -6.30     18.91 o 
 -12   1  12       16.62       12.61     13.40 o 
 -11   1  12       48.44       37.05     15.76 o 
 -10   1  12       51.07       40.99     14.98 o 
  -9   1  12       24.47       23.64     18.13 o 
  -8   1  12       67.36       57.55     11.04 o 
  -7   1  12       14.02       15.76     13.40 o 
  -6   1  12      276.98      213.22     24.48 o 
  -5   1  12        6.66        6.30     11.03 o 
  -4   1  12      670.42      575.28     45.17 o 
  -3   1  12      147.91      127.81     18.15 o 
  -2   1  12      371.21      331.23     27.67 o 
  -1   1  12      702.24      722.26     18.23 o 
   0   1  12      557.81      575.66     15.04 o 
   1   1  12      386.28      365.27     34.79 o 
   2   1  12      755.87      406.87    247.45 o 
   3   1  12      169.83      158.61     19.73 o 
   4   1  12       59.20       51.24     11.04 o 
   5   1  12       11.64        3.94      7.88 o 
   6   1  12      178.61      140.46     28.41 o 
   7   1  12      261.84      249.50     15.79 o 
   8   1  12      236.69      221.02     37.89 o 
   9   1  12       50.86       44.14     13.40 o 
  10   1  12       90.81       87.52     13.40 o 
  11   1  12        1.76        3.15     17.34 o 
  12   1  12        0.49        3.94     18.12 o 
 -12   2  12      159.33      122.26     24.45 o 
 -11   2  12      241.94      239.14     19.73 o 
 -10   2  12      133.64       74.93     27.60 o 
  -9   2  12       21.07       13.40     13.40 o 
  -8   2  12        0.00        3.15     12.61 o 
  -7   2  12      151.12      108.08     17.36 o 
  -6   2  12        0.01        7.09     14.18 o 
  -5   2  12      852.57      778.29     45.22 o 
  -4   2  12       45.95       46.51     13.40 o 
  -3   2  12      165.90      187.80     13.41 o 
  -2   2  12      123.07      109.64     14.20 o 
  -1   2  12        0.10        1.58      9.46 o 
   0   2  12     1308.74     1350.58     25.50 o 
   1   2  12        0.33        1.58      9.46 o 
   2   2  12      379.09      368.37     14.23 o 
   3   2  12      233.34      211.59     33.16 o 
   4   2  12      106.54       73.35     15.77 o 
   5   2  12       12.95        8.67     13.40 o 
   6   2  12       97.21       83.59     11.83 o 
   7   2  12      119.42      117.51     14.98 o 
   8   2  12       12.87        7.09     11.82 o 
   9   2  12       39.66       32.32     13.40 o 
  10   2  12       39.59       29.95     16.55 o 
  11   2  12        0.70        4.73     15.76 o 
  12   2  12        1.29        2.36     24.43 o 
 -12   3  12       31.99       21.28     17.34 o 
 -11   3  12        0.21       -3.15     17.34 o 
 -10   3  12       84.78       78.05     21.29 o 
  -9   3  12      162.71       48.12     61.53 o 
  -8   3  12       34.90       28.37     11.03 o 
  -7   3  12      570.62      489.02     76.76 o 
  -6   3  12      139.62      118.32     16.57 o 
  -5   3  12       54.12       60.70     14.98 o 
  -4   3  12      122.06      109.64     26.03 o 
  -3   3  12        5.43        3.94     11.82 o 
  -2   3  12      404.15      410.32     17.39 o 
  -1   3  12       93.80      106.46     17.35 o 
   0   3  12        5.14       10.24      9.46 o 
   1   3  12        0.20        1.58     14.18 o 
   2   3  12      221.09      233.66     15.00 o 
   3   3  12      358.26      292.39     47.42 o 
   4   3  12      433.95      476.78     24.51 o 
   5   3  12      232.16      250.24     26.84 o 
   6   3  12       10.49       25.22     14.18 o 
   7   3  12      159.99      149.10     14.99 o 
   8   3  12       36.02       51.23     18.92 o 
   9   3  12       57.02       51.24     16.55 o 
  10   3  12        3.41        6.30     14.97 o 
  11   3  12        0.12       -3.15     18.91 o 
  12   3  12       14.04       20.49     20.49 o 
 -11   4  12       87.63       86.73     27.59 o 
 -10   4  12       57.19       44.93     19.71 o 
  -9   4  12        7.90       14.18     18.12 o 
  -8   4  12       91.28       92.25     16.56 o 
  -7   4  12      116.74      119.08     15.77 o 
  -6   4  12       38.35       43.35     18.13 o 
  -5   4  12      687.63      713.63     45.94 o 
  -4   4  12        0.31       -3.15     18.91 o 
  -3   4  12        8.05       -7.88     29.94 o 
  -2   4  12     1091.56     1221.50     37.35 o 
  -1   4  12       30.32       30.74     14.98 o 
   0   4  12      267.64      259.01     11.84 o 
   1   4  12      224.45      218.66     15.00 o 
   2   4  12       49.74       69.37     14.98 o 
   3   4  12      163.96      163.32     15.78 o 
   4   4  12      336.87      287.56     16.59 o 
   5   4  12      657.29      631.08     17.42 o 
   6   4  12       31.07       30.74     10.25 o 
   7   4  12       31.30       26.01     11.03 o 
   8   4  12      193.49      219.35     20.51 o 
   9   4  12        1.12       -3.94     13.40 o 
  10   4  12      106.29      118.28     15.77 o 
  11   4  12        8.65        5.52     18.12 o 
 -10   5  12        6.85       -7.88     25.22 o 
  -9   5  12       78.39       71.74     16.56 o 
  -8   5  12      368.71      422.61     37.13 o 
  -7   5  12       20.84       27.58     18.13 o 
  -6   5  12        0.03        0.00     15.76 o 
  -5   5  12      138.59      139.61     18.93 o 
  -4   5  12       29.60       18.13     13.40 o 
  -3   5  12      499.20      559.95     25.31 o 
  -2   5  12      838.06      890.45     33.30 o 
  -1   5  12       51.78       64.64     14.98 o 
   0   5  12        0.99        3.94     16.55 o 
   1   5  12      278.81      300.06     16.58 o 
   2   5  12      228.87      173.65     59.20 o 
   3   5  12       16.52       29.16     27.58 o 
   4   5  12      134.19      133.30     25.24 o 
   5   5  12       57.31       44.93     13.40 o 
   6   5  12      149.14      154.60     26.82 o 
   7   5  12       15.21       16.55      9.46 o 
   8   5  12        0.27        3.15     19.70 o 
   9   5  12        2.99       10.24     14.18 o 
  10   5  12       15.96       14.97     18.91 o 
  -9   6  12        0.36        1.58     18.91 o 
  -8   6  12        1.45      -11.03     31.52 o 
  -7   6  12       22.75       22.85     19.70 o 
  -6   6  12       44.69       40.99     29.16 o 
  -5   6  12       79.61      104.86     18.13 o 
  -4   6  12       78.83       67.80     16.56 o 
  -3   6  12       22.53       21.28     16.55 o 
  -2   6  12       16.26       11.82     28.37 o 
  -1   6  12      243.44      248.65     16.58 o 
   0   6  12       32.81       35.47     18.13 o 
   1   6  12        2.37        4.73     17.34 o 
   2   6  12      148.99       94.66     38.65 o 
   3   6  12        1.55        4.73     13.40 o 
   4   6  12       90.83       59.92     21.29 o 
   5   6  12       43.15       39.41     14.19 o 
   6   6  12       83.50       84.36     26.02 o 
   7   6  12       20.59       14.19     20.49 o 
   8   6  12       22.28       14.19     17.34 o 
   9   6  12        8.95        3.94     18.91 o 
  -8   7  12      105.49       88.31     23.65 o 
  -7   7  12        1.59        8.67     25.22 o 
  -6   7  12       82.18       83.57     21.29 o 
  -5   7  12      102.24       89.10     20.50 o 
  -4   7  12        7.45        3.94     23.64 o 
  -3   7  12       68.08       59.91     14.98 o 
  -2   7  12       20.00       17.34     21.28 o 
  -1   7  12        0.23       -1.58     24.43 o 
   0   7  12        8.67        6.30     25.22 o 
   1   7  12        1.95        5.52     12.61 o 
   2   7  12        0.01        0.79     13.40 o 
   3   7  12        4.46        2.36     15.76 o 
   4   7  12        6.98        5.52     13.40 o 
   5   7  12      106.06      105.66     25.23 o 
   6   7  12       18.21       26.79     23.64 o 
   7   7  12        5.05        7.88     20.49 o 
  -5   8  12        1.40        4.73     19.70 o 
  -4   8  12       93.45      121.42     39.42 o 
  -3   8  12        2.00       17.34     39.40 o 
  -2   8  12        7.30        0.79     23.64 o 
  -1   8  12        9.60        5.52     19.70 o 
   0   8  12      109.31      125.38     39.43 o 
   1   8  12       10.30       11.03     38.61 o 
   2   8  12        2.55       16.55     15.76 o 
   3   8  12        1.14       13.40     22.06 o 
   4   8  12      157.04      163.27     19.72 o 
 -11   0  13       95.22       37.85     29.96 o 
  -9   0  13       36.98       24.43     21.28 o 
  -7   0  13      280.11      188.71     51.32 o 
  -5   0  13      149.69      109.66     21.30 o 
  -3   0  13       99.65      110.41     27.60 o 
  -1   0  13      340.16      368.23     55.31 o 
   1   0  13      221.86      243.14     26.84 o 
   3   0  13        7.26        4.73      8.67 o 
   5   0  13       39.54       39.41     11.04 o 
   7   0  13       81.53       67.02     18.92 o 
   9   0  13       16.61        2.36     14.97 o 
  11   0  13      127.13      104.89     34.70 o 
 -12   1  13       22.71       16.55     15.76 o 
 -11   1  13       13.24        1.58     18.91 o 
 -10   1  13        3.39        6.30     18.12 o 
  -9   1  13       13.14        4.73     11.82 o 
  -8   1  13       30.56       22.07     14.19 o 
  -7   1  13      554.85      365.52     70.41 o 
  -6   1  13       21.61       17.34     10.25 o 
  -5   1  13      557.56      461.37     63.31 o 
  -4   1  13      170.77      134.14     23.67 o 
  -3   1  13      112.01       97.80     19.72 o 
  -2   1  13       52.75       54.39     13.40 o 
  -1   1  13      625.67      615.39     12.67 o 
   0   1  13        0.15        0.00     13.40 o 
   1   1  13      428.84      389.83     41.91 o 
   2   1  13       38.98       46.51     10.25 o 
   3   1  13       30.76       22.86     11.03 o 
   4   1  13       52.83       43.36     11.82 o 
   5   1  13        0.85        0.00      9.46 o 
   6   1  13      198.58      179.13     17.36 o 
   7   1  13        1.26        3.15     11.82 o 
   8   1  13       34.04       23.64     14.19 o 
   9   1  13        5.82        2.36     12.61 o 
  10   1  13       13.36       17.34     14.97 o 
  11   1  13       79.81       73.32     12.61 o 
 -12   2  13        9.69       11.03     18.91 o 
 -11   2  13        2.64        4.73     27.58 o 
 -10   2  13        0.29       -0.79     13.40 o 
  -9   2  13      170.40      138.85     14.20 o 
  -8   2  13       32.70       28.37     11.82 o 
  -7   2  13       18.96       11.03     18.91 o 
  -6   2  13      125.35      126.98     11.83 o 
  -5   2  13       30.88       25.22     11.03 o 
  -4   2  13       14.19       12.61     11.03 o 
  -3   2  13      518.66      560.96     33.23 o 
  -2   2  13       37.90       36.26     11.82 o 
  -1   2  13        4.97        1.58     10.24 o 
   0   2  13      179.91      213.06     18.15 o 
   1   2  13       36.70       44.14     14.19 o 
   2   2  13      135.88      133.31     13.41 o 
   3   2  13        2.67        5.52     11.82 o 
   4   2  13        1.20        0.00      8.67 o 
   5   2  13       39.08       38.62     13.40 o 
   6   2  13        0.44        0.79     10.24 o 
   7   2  13      104.52      101.72     14.98 o 
   8   2  13       40.50       29.16     18.92 o 
   9   2  13        2.38       -0.79     12.61 o 
  10   2  13        9.26        3.15     17.34 o 
  11   2  13       32.94       26.01     20.49 o 
 -11   3  13       52.49       52.81     18.13 o 
 -10   3  13        1.45       -5.52     13.40 o 
  -9   3  13      300.21      251.87     37.11 o 
  -8   3  13      304.25      259.79     29.22 o 
  -7   3  13      100.45       87.53     11.83 o 
  -6   3  13      174.73      164.11     22.88 o 
  -5   3  13      110.77       93.85     18.93 o 
  -4   3  13       66.03       68.59     17.34 o 
  -3   3  13      116.21      101.74     15.77 o 
  -2   3  13       84.13       88.31     11.83 o 
  -1   3  13      301.95      285.13     30.01 o 
   0   3  13       20.94       19.70     18.91 o 
   1   3  13      180.31      199.64     12.63 o 
   2   3  13      358.58      399.82     30.03 o 
   3   3  13       18.54        3.15     14.97 o 
   4   3  13     1153.87     1012.52    128.75 o 
   5   3  13      132.87       96.23     18.14 o 
   6   3  13      114.83      116.72     16.56 o 
   7   3  13        0.44        3.94     15.76 o 
   8   3  13        0.00       -0.79     14.97 o 
   9   3  13        1.08        0.79     14.18 o 
  10   3  13        8.82        8.67     19.70 o 
  11   3  13       38.65       33.89     18.13 o 
 -10   4  13       48.66       33.11     19.71 o 
  -9   4  13        2.25       -1.58     22.85 o 
  -8   4  13       27.00       29.95     29.95 o 
  -7   4  13       11.58       11.03     21.28 o 
  -6   4  13       37.09       17.34     17.34 o 
  -5   4  13       34.33       25.22     14.98 o 
  -4   4  13      114.88      120.66     19.72 o 
  -3   4  13      158.77      168.04     14.20 o 
  -2   4  13      248.42      245.52     18.16 o 
  -1   4  13       43.13       58.33     13.40 o 
   0   4  13       40.40       30.74     11.82 o 
   1   4  13      907.63      918.67     26.18 o 
   2   4  13       42.76       50.45     25.22 o 
   3   4  13      144.17      136.46     16.57 o 
   4   4  13        9.92       12.61     11.82 o 
   5   4  13      230.51      217.84     24.47 o 
   6   4  13        0.35       -4.73     14.97 o 
   7   4  13       55.11       52.03     14.19 o 
   8   4  13       50.71       44.14     18.92 o 
   9   4  13       55.04       49.66     21.28 o 
  10   4  13       96.12       62.29     24.44 o 
  -9   5  13       40.01       30.74     22.07 o 
  -8   5  13        2.61        4.73     22.06 o 
  -7   5  13       44.40       47.29     21.28 o 
  -6   5  13       91.88       94.62     18.92 o 
  -5   5  13      138.07      112.00     17.35 o 
  -4   5  13       38.34       33.10     23.65 o 
  -3   5  13      568.74      563.30     32.44 o 
  -2   5  13        1.58       -2.36     17.34 o 
  -1   5  13       51.81       58.33     18.92 o 
   0   5  13       23.91       27.58     15.76 o 
   1   5  13       10.83        9.46     15.76 o 
   2   5  13        2.59       -2.36     13.40 o 
   3   5  13       36.58       32.32     20.49 o 
   4   5  13       11.09        9.46     10.24 o 
   5   5  13       10.46        5.52     16.55 o 
   6   5  13       33.85       25.22     13.40 o 
   7   5  13       32.22       37.83     19.70 o 
   8   5  13      110.81      111.18     30.75 o 
   9   5  13       48.47       47.29     16.55 o 
  -8   6  13       12.54       17.34     21.28 o 
  -7   6  13       36.28       40.20     20.49 o 
  -6   6  13       20.82       18.91     23.64 o 
  -5   6  13        1.74        1.58     15.76 o 
  -4   6  13        4.02        4.73     24.43 o 
  -3   6  13        0.95      -16.55     16.55 o 
  -2   6  13      155.60      171.96     17.35 o 
  -1   6  13       59.44       65.43     16.55 o 
   0   6  13       59.13       54.39     13.40 o 
   1   6  13       14.06       18.13     16.55 o 
   2   6  13       15.15       14.19     21.28 o 
   3   6  13        3.24        3.15     13.40 o 
   4   6  13        2.72       -9.46     20.49 o 
   5   6  13      124.18      104.10     22.87 o 
   6   6  13       19.09       22.07     20.49 o 
   7   6  13      175.16      185.38     26.82 o 
  -6   7  13       17.40        3.15     22.85 o 
  -5   7  13      196.46      165.68     22.09 o 
  -4   7  13        2.95        8.67     18.91 o 
  -3   7  13       38.08       35.47     18.92 o 
  -2   7  13        2.89       -4.73     18.91 o 
  -1   7  13       46.08       57.54     15.76 o 
   0   7  13       10.13        7.88     16.55 o 
   1   7  13        4.21       11.03     21.28 o 
   2   7  13        8.09      -17.34     36.25 o 
   3   7  13       47.30       34.68     16.55 o 
   4   7  13        0.14       -6.30     27.58 o 
   5   7  13      112.79       93.84     39.43 o 
  -2   8  13       16.53        2.36     22.07 o 
  -1   8  13       80.44      111.95     44.15 o 
   0   8  13        6.86        5.52     20.49 o 
   1   8  13       24.11       26.80     18.91 o 
 -10   0  14       16.98       11.82     43.34 o 
  -8   0  14      228.63      210.72     39.46 o 
  -6   0  14      164.89      153.84     34.71 o 
  -4   0  14        2.61       -6.30     30.73 o 
  -2   0  14      118.25       97.01     30.76 o 
   0   0  14       30.77       28.37     29.16 o 
   2   0  14       27.65       24.43     12.61 o 
   4   0  14      314.54      306.45     26.85 o 
   6   0  14      106.47       78.07     12.62 o 
   8   0  14       27.13       13.40     10.25 o 
  10   0  14       24.21       23.64     18.13 o 
 -11   1  14        4.46       11.82     20.49 o 
 -10   1  14        0.84      -17.34     22.06 o 
  -9   1  14       89.34       65.44     23.65 o 
  -8   1  14        0.60        4.73     13.40 o 
  -7   1  14        3.19        3.94     14.97 o 
  -6   1  14        9.42       -1.58     21.28 o 
  -5   1  14       39.99       26.80     14.19 o 
  -4   1  14      101.02       82.01     19.71 o 
  -3   1  14        0.38        0.00     15.76 o 
  -2   1  14       57.57       49.66     11.04 o 
  -1   1  14       13.75       12.61     11.03 o 
   0   1  14        7.54        7.88      9.46 o 
   1   1  14        1.56        0.00     13.40 o 
   2   1  14      199.59      138.10     29.99 o 
   3   1  14        8.43        3.94      7.88 o 
   4   1  14      138.74      107.27     25.24 o 
   5   1  14        0.04        0.00     10.24 o 
   6   1  14        0.00       -1.58     10.24 o 
   7   1  14       88.00       66.23     21.29 o 
   8   1  14      125.47      128.55     17.35 o 
   9   1  14       68.77       67.80     15.77 o 
  10   1  14       11.93        6.30     14.97 o 
 -10   2  14       13.22       10.24     15.76 o 
  -9   2  14       35.47       17.34     15.76 o 
  -8   2  14      137.16       93.07     18.93 o 
  -7   2  14       27.84       20.49     12.61 o 
  -6   2  14       26.32       14.97     21.28 o 
  -5   2  14        0.46       -3.15     15.76 o 
  -4   2  14      101.88       71.76     21.29 o 
  -3   2  14        4.06        7.09     13.40 o 
  -2   2  14      164.76      165.68     17.36 o 
  -1   2  14       38.30       34.68     15.76 o 
   0   2  14       81.23       87.52     15.77 o 
   1   2  14        0.40       -0.79     11.82 o 
   2   2  14      179.60      152.28     27.62 o 
   3   2  14       67.97       59.13     12.61 o 
   4   2  14       28.98       26.80     11.82 o 
   5   2  14       13.11       13.40     13.40 o 
   6   2  14       14.37       11.82     13.40 o 
   7   2  14       13.99        6.30     10.24 o 
   8   2  14       29.35       28.37     12.61 o 
   9   2  14       59.60       69.37     15.77 o 
  10   2  14        0.74        2.36     15.76 o 
 -10   3  14       68.84       48.09     14.98 o 
  -9   3  14       15.73       14.18     18.13 o 
  -8   3  14       24.69       17.34     15.76 o 
  -7   3  14      192.83      178.32     16.57 o 
  -6   3  14       19.87       18.91     13.40 o 
  -5   3  14      309.99      249.55     27.64 o 
  -4   3  14       11.24        9.46     13.40 o 
  -3   3  14       21.87       21.28     18.91 o 
  -2   3  14        7.15        6.30     14.18 o 
  -1   3  14      717.62      750.95     34.85 o 
   0   3  14      481.34      508.47     18.98 o 
   1   3  14       28.11       22.86     14.97 o 
   2   3  14       16.04       19.70     18.91 o 
   3   3  14       12.26        0.79     18.13 o 
   4   3  14        0.57       -7.09     16.55 o 
   5   3  14       73.99       63.07     18.92 o 
   6   3  14        9.64       14.97     14.97 o 
   7   3  14       80.77       68.59     17.34 o 
   8   3  14       22.50       14.97     15.76 o 
   9   3  14        8.02       18.12     14.97 o 
  -9   4  14       38.49       45.71     30.74 o 
  -8   4  14       88.86       92.25     20.50 o 
  -7   4  14       30.93       37.83     29.95 o 
  -6   4  14        0.46        6.30     17.34 o 
  -5   4  14        8.21        8.67     15.76 o 
  -4   4  14        8.96        7.09     15.76 o 
  -3   4  14        9.43       11.82     17.34 o 
  -2   4  14       39.02       44.14     19.70 o 
  -1   4  14       31.57       26.80     13.40 o 
   0   4  14      163.33      163.30     14.99 o 
   1   4  14        2.52        6.30     21.28 o 
   2   4  14       29.40       30.74     19.70 o 
   3   4  14      219.15      235.97     19.73 o 
   4   4  14        0.74        4.73     14.18 o 
   5   4  14       30.88       22.07     15.76 o 
   6   4  14        0.12        0.00     15.76 o 
   7   4  14       10.01       -0.79     14.97 o 
   8   4  14        3.88       11.82     17.34 o 
   9   4  14        1.63        6.30     28.37 o 
  -8   5  14        2.02       -8.67     22.06 o 
  -7   5  14       14.41        9.46     20.49 o 
  -6   5  14      105.91       88.31     29.96 o 
  -5   5  14        6.56        0.00     18.12 o 
  -4   5  14        0.02       -3.94     14.18 o 
  -3   5  14      227.56      214.66     19.73 o 
  -2   5  14       36.59       42.56     17.34 o 
  -1   5  14        2.77        0.79     16.55 o 
   0   5  14      148.73      142.77     18.14 o 
   1   5  14        1.74       -7.88     24.43 o 
   2   5  14       32.16       30.74     14.97 o 
   3   5  14        7.13       17.34     19.70 o 
   4   5  14        0.07       -3.15     22.85 o 
   5   5  14       20.05       28.37     14.19 o 
   6   5  14       30.06       19.70     14.19 o 
   7   5  14       17.51        7.88     24.43 o 
   8   5  14       50.45       62.27     18.13 o 
  -6   6  14       32.32       29.95     29.16 o 
  -5   6  14       47.60       47.29     32.32 o 
  -4   6  14      152.81      115.95     18.93 o 
  -3   6  14        0.26       -2.36     22.06 o 
  -2   6  14       25.01       19.70     20.49 o 
  -1   6  14      107.73       89.10     25.23 o 
   0   6  14      111.89       97.78     23.66 o 
   1   6  14       50.09       59.12     26.01 o 
   2   6  14       53.96       55.18     22.86 o 
   3   6  14        1.05        6.30     14.18 o 
   4   6  14      218.05      193.33     32.35 o 
   5   6  14       44.29       29.95     19.70 o 
   6   6  14        4.59        0.79     22.85 o 
  -4   7  14        1.61       -9.46     24.43 o 
  -3   7  14        0.44      -10.24     44.91 o 
  -2   7  14        8.21       10.24     23.64 o 
  -1   7  14       32.61       27.58     24.43 o 
   0   7  14       32.30       33.10     26.01 o 
   1   7  14        3.55        3.94     15.76 o 
   2   7  14        0.54       -5.52     14.18 o 
   3   7  14       17.73       14.97     29.16 o 
  -9   0  15       31.11       20.49     44.14 o 
  -7   0  15       25.82       40.19     78.02 o 
  -5   0  15        3.32        7.88     35.46 o 
  -3   0  15        5.36        3.15     33.88 o 
  -1   0  15      226.32      224.15     33.94 o 
   1   0  15      192.92      242.25     34.72 o 
   3   0  15       55.86       44.14     18.13 o 
   5   0  15      142.85      150.65     23.66 o 
   7   0  15      116.71       79.65     14.19 o 
   9   0  15       20.65        7.88     11.82 o 
 -10   1  15        3.12        6.30     24.43 o 
  -9   1  15        1.18        9.46     28.37 o 
  -8   1  15       60.18       60.70     44.93 o 
  -7   1  15       42.05       55.17     21.28 o 
  -6   1  15       54.27       76.46     20.49 o 
  -5   1  15       38.34       29.95     22.07 o 
  -4   1  15       83.27       63.08     35.48 o 
  -3   1  15       84.06       95.40     21.29 o 
  -2   1  15       20.44       17.34     31.52 o 
  -1   1  15        0.00       -2.36     32.31 o 
   0   1  15        5.64        7.09     12.61 o 
   1   1  15       71.95       55.98     18.92 o 
   2   1  15        3.50        6.30     11.03 o 
   3   1  15       45.07       37.05     24.44 o 
   4   1  15       41.82       29.16     22.07 o 
   5   1  15        5.62       10.24      7.09 o 
   6   1  15        8.45        5.52     11.82 o 
   7   1  15       10.08        8.67     14.18 o 
   8   1  15        9.70        9.46     11.82 o 
   9   1  15      131.65       83.59     19.72 o 
  -9   2  15      107.23       92.26     44.16 o 
  -8   2  15      317.15      281.89     22.90 o 
  -7   2  15        0.87      -16.55     21.28 o 
  -6   2  15      160.89      100.18     26.03 o 
  -5   2  15      205.10      164.13     29.99 o 
  -4   2  15       93.50       83.58     22.08 o 
  -3   2  15      210.38      185.45     27.62 o 
  -2   2  15       24.23       35.47     18.13 o 
  -1   2  15       88.48       85.16     18.92 o 
   0   2  15       38.44       37.05     15.76 o 
   1   2  15        1.75       -0.79     17.34 o 
   2   2  15       38.47       40.20     13.40 o 
   3   2  15       27.94       22.07     11.82 o 
   4   2  15       29.49       18.13     14.97 o 
   5   2  15       24.26       18.91     17.34 o 
   6   2  15        0.08        1.58     14.97 o 
   7   2  15        9.57        7.09     17.34 o 
   8   2  15       89.15       79.63     25.23 o 
   9   2  15        2.29        3.15     16.55 o 
  -9   3  15        8.31        6.30     27.58 o 
  -8   3  15       40.52       11.82     22.86 o 
  -7   3  15       75.83       67.80     18.13 o 
  -6   3  15      169.54      164.87     27.61 o 
  -5   3  15      180.20      167.25     26.03 o 
  -4   3  15       21.69       11.82     18.13 o 
  -3   3  15      281.46      266.85     30.79 o 
  -2   3  15        2.52        5.52     20.49 o 
  -1   3  15       28.42       22.86     13.40 o 
   0   3  15       15.82       11.03     18.13 o 
   1   3  15       18.29       18.13     17.34 o 
   2   3  15      107.16      102.51     16.56 o 
   3   3  15       20.11       14.19     19.70 o 
   4   3  15       90.78       89.10     25.23 o 
   5   3  15       37.66       43.35     19.70 o 
   6   3  15       12.84        7.09     14.18 o 
   7   3  15       14.84       18.13     16.55 o 
   8   3  15       16.96       12.61     15.76 o 
  -8   4  15       38.21       24.43     22.07 o 
  -7   4  15       39.76       44.14     24.43 o 
  -6   4  15        0.03       -3.94     22.85 o 
  -5   4  15       64.06       56.76     17.34 o 
  -4   4  15        1.47        2.36     18.12 o 
  -3   4  15       86.33       85.15     18.92 o 
  -2   4  15        3.35        0.00     18.12 o 
  -1   4  15        9.78        8.67     20.49 o 
   0   4  15      110.46      112.77     14.98 o 
   1   4  15        6.78        9.46     22.85 o 
   2   4  15       21.48       23.64     21.28 o 
   3   4  15        7.92        7.09     18.91 o 
   4   4  15      132.06      115.15     14.20 o 
   5   4  15      163.23      154.61     22.88 o 
   6   4  15        5.30        0.00     14.97 o 
   7   4  15      109.18      117.49     26.02 o 
  -6   5  15        4.14       -3.94     30.73 o 
  -5   5  15      259.29      265.20     40.25 o 
  -4   5  15       12.37        0.79     27.58 o 
  -3   5  15       83.49       70.96     15.77 o 
  -2   5  15      358.05      338.84     22.91 o 
  -1   5  15        4.54        1.58     13.40 o 
   0   5  15       28.26       39.41     21.28 o 
   1   5  15       47.79       33.89     23.65 o 
   2   5  15        6.66        9.46     29.16 o 
   3   5  15       13.06       10.24     27.58 o 
   4   5  15        1.55       -5.52     14.97 o 
   5   5  15        3.16        1.58     14.97 o 
   6   5  15       37.40       34.68     27.59 o 
  -4   6  15        1.27        3.94     14.97 o 
  -3   6  15       10.60        0.00     20.49 o 
  -2   6  15        0.27       -5.52     17.34 o 
  -1   6  15        3.71        5.52     17.34 o 
   0   6  15       60.97       69.37     22.07 o 
   1   6  15       23.46       26.01     20.49 o 
   2   6  15        3.08        1.58     18.91 o 
   3   6  15        1.79        4.73     23.64 o 
  -8   0  16       25.18       37.83     44.92 o 
  -6   0  16        0.07        5.52     40.19 o 
  -4   0  16       48.13       61.48     38.62 o 
  -2   0  16       49.67       70.94     37.05 o 
   0   0  16        0.93      -11.03     35.46 o 
   2   0  16        2.29       11.82     34.67 o 
   4   0  16      206.15      231.20     35.51 o 
   6   0  16       13.04        9.46     36.25 o 
  -8   1  16       20.45       48.07     37.04 o 
  -7   1  16        8.77        0.79     24.43 o 
  -6   1  16       42.97       32.32     40.99 o 
  -5   1  16       62.89       36.26     40.20 o 
  -4   1  16       10.68       18.91     21.28 o 
  -3   1  16       51.29       47.30     22.86 o 
  -2   1  16      377.67      392.64     20.54 o 
  -1   1  16       32.36       28.37     20.49 o 
   0   1  16       25.85       22.86     29.95 o 
   1   1  16       12.50       12.61     18.12 o 
   2   1  16       22.90       10.25     18.91 o 
   3   1  16       49.85       40.20     18.92 o 
   4   1  16       30.99       52.81     21.28 o 
   5   1  16        1.18        6.30     37.04 o 
   6   1  16      236.72      191.77     33.93 o 
   7   1  16        1.25       -3.15     13.40 o 
  -8   2  16      138.50      151.42     27.60 o 
  -7   2  16       22.92       23.64     28.37 o 
  -6   2  16       32.19       24.43     24.43 o 
  -5   2  16      101.34      135.62     25.23 o 
  -4   2  16       25.33       15.76     24.43 o 
  -3   2  16        5.19        9.46     22.85 o 
  -2   2  16       40.28       22.07     20.49 o 
  -1   2  16       10.50        8.67     24.43 o 
   0   2  16        4.56       10.24     22.85 o 
   1   2  16       21.16       18.91     20.49 o 
   2   2  16      182.10      138.07     41.81 o 
   3   2  16      252.88      229.69     48.15 o 
   4   2  16       53.15       40.20     18.13 o 
   5   2  16       95.84       70.17     22.87 o 
   6   2  16        3.65        7.88     12.61 o 
   7   2  16       21.27       22.85     17.34 o 
  -7   3  16      189.39      191.71     30.77 o 
  -6   3  16       74.65       86.72     25.23 o 
  -5   3  16       41.15       44.93     28.37 o 
  -4   3  16      118.69      121.44     22.87 o 
  -3   3  16       40.26       32.32     39.41 o 
  -2   3  16       22.62       11.82     31.52 o 
  -1   3  16      180.91      164.10     26.82 o 
   0   3  16       55.63       43.35     14.19 o 
   1   3  16      280.67      243.15     32.37 o 
   2   3  16        2.19        3.94     17.34 o 
   3   3  16       12.41       14.97     19.70 o 
   4   3  16        0.80        2.36     20.49 o 
   5   3  16       53.94       44.14     22.86 o 
   6   3  16        0.05       -2.36     18.12 o 
  -6   4  16        3.57        9.46     24.43 o 
  -5   4  16       95.76       82.79     29.96 o 
  -4   4  16        0.81        2.36     25.22 o 
  -3   4  16        1.03        7.88     20.49 o 
  -2   4  16       82.76       85.94     30.75 o 
  -1   4  16       17.22       11.03     14.97 o 
   0   4  16       56.84       38.63     16.55 o 
   1   4  16      127.04       93.85     30.76 o 
   2   4  16        3.36        0.79     36.25 o 
   3   4  16        9.88       12.61     18.91 o 
   4   4  16       34.63       41.77     19.70 o 
   5   4  16        9.32        5.52     23.64 o 
  -4   5  16       19.22       14.97     20.49 o 
  -3   5  16      143.71      112.78     25.24 o 
  -2   5  16        5.33        0.00     15.76 o 
  -1   5  16        0.72        1.58     18.91 o 
   0   5  16        7.87        8.67     20.49 o 
   1   5  16       41.41       31.53     19.70 o 
   2   5  16        3.49      -11.03     26.00 o 
   3   5  16       95.17       82.79     27.60 o 
  -5   0  17        0.01       -2.36     44.13 o 
  -3   0  17      215.31      261.98     41.82 o 
  -1   0  17      142.32      145.91     41.01 o 
   1   0  17       78.31      114.32     42.57 o 
   3   0  17       39.17       43.35     38.62 o 
   5   0  17      672.64      787.38     45.90 o 
  -6   1  17       14.50       27.58     45.71 o 
  -5   1  17      155.13      114.37     38.65 o 
  -4   1  17      134.00      134.86     24.45 o 
  -3   1  17        0.27       -3.15     23.64 o 
  -2   1  17        1.49        3.94     24.43 o 
  -1   1  17       10.61       -1.58     22.85 o 
   0   1  17      183.57      209.85     22.88 o 
   1   1  17        1.13       -5.52     26.79 o 
   2   1  17      185.66      224.85     37.08 o 
   3   1  17        2.53       -2.36     24.43 o 
   4   1  17       42.47       47.29     24.43 o 
   5   1  17       21.23       37.04     26.01 o 
  -6   2  17        1.61      -33.10     44.13 o 
  -5   2  17       46.31       39.41     28.38 o 
  -4   2  17       38.38       66.99     26.80 o 
  -3   2  17        0.47       11.03     43.34 o 
  -2   2  17      138.66      154.58     22.08 o 
  -1   2  17      215.80      209.90     24.46 o 
   0   2  17       14.85        2.36     20.49 o 
   1   2  17        1.49        7.09     21.28 o 
   2   2  17        2.29       -7.09     30.73 o 
   3   2  17        6.56       17.34     43.34 o 
   4   2  17       93.29      102.50     37.06 o 
   5   2  17      246.52      310.94     28.41 o 
  -4   3  17       37.14       26.80     29.95 o 
  -3   3  17       73.74       70.16     22.86 o 
  -2   3  17      167.94      182.22     38.65 o 
  -1   3  17       21.97       17.34     21.28 o 
   0   3  17        4.82        3.94     22.85 o 
   1   3  17       50.95       49.66     35.47 o 
   2   3  17      323.31      382.16     26.85 o 
   3   3  17        3.40       18.12     39.40 o 
   4   3  17        7.24        7.88     29.94 o 
  -2   4  17        0.48      -14.97     42.55 o 
  -1   4  17       13.14       12.61     25.22 o 
   0   4  17        7.16        7.88     41.76 o 
   1   4  17        8.81       10.24     25.22 o 
   2   4  17       20.81       26.79     21.28 o 
  -2   0  18        1.86        0.79     44.92 o 
   0   0  18        6.06        0.00     46.49 o 
   2   0  18      334.01      347.44     45.80 o 
  -3   1  18       46.18       45.72     45.72 o 
  -2   1  18       11.49        3.94     37.04 o 
  -1   1  18       13.51       20.49     28.37 o 
   0   1  18        6.60       -2.36     44.13 o 
   1   1  18        4.61       -9.46     24.43 o 
   2   1  18       17.11        6.30     23.64 o 
  -1   2  18        1.52       18.12     44.13 o 
   0   2  18      123.62      134.85     45.74 o 
                                                 
